# Supplementary material for: Penaeid shrimp genome provides insights into benthic adaptation and frequent molting
Source: Nat Commun. 2019 Jan 21;10:356. doi: 10.1038/s41467-018-08197-4 (PMC6341167; doi:10.1038/s41467-018-08197-4)
Supplement: Supplementary file 4 — Supplementary Data 1 [file 41467_2018_8197_MOESM4_ESM.xlsx]

## Sheet: Sheet1
Supplementary Data 1. KEGG enrichment analysis of the L. vannamei expanded gene families.
Pathway ID	Pathway	DEGs (868)	All genes (6581)	P-value	Q-value
ko05416	Viral myocarditis	71 (8.18%)	127 (1.93%)	0	0
ko04530	Tight junction	80 (9.22%)	171 (2.6%)	0	0
ko05130	Pathogenic Escherichia coli infection	71 (8.18%)	158 (2.4%)	0	0
ko05410	Hypertrophic cardiomyopathy (HCM)	87 (10.02%)	232 (3.53%)	0	0
ko05414	Dilated cardiomyopathy (DCM)	87 (10.02%)	232 (3.53%)	0	0
ko05110	Vibrio cholerae infection	50 (5.76%)	100 (1.52%)	0	0
ko04145	Phagosome	91 (10.48%)	281 (4.27%)	0	0
ko04919	Thyroid hormone signaling pathway	73 (8.41%)	201 (3.05%)	0	0
ko04745	Phototransduction - fly	45 (5.18%)	97 (1.47%)	0	0
ko04391	Hippo signaling pathway -fly	49 (5.65%)	125 (1.9%)	0	0
ko04670	Leukocyte transendothelial migration	58 (6.68%)	164 (2.49%)	0	0
ko05132	Salmonella infection	53 (6.11%)	144 (2.19%)	0	0
ko04520	Adherens junction	53 (6.11%)	148 (2.25%)	0	0
ko05100	Bacterial invasion of epithelial cells	56 (6.45%)	164 (2.49%)	0	0
ko04390	Hippo signaling pathway	52 (5.99%)	147 (2.23%)	0	0
ko05412	Arrhythmogenic right ventricular cardiomyopathy	54 (6.22%)	156 (2.37%)	0	0
ko05131	Shigellosis	54 (6.22%)	156 (2.37%)	0	0
ko04510	Focal adhesion	77 (8.87%)	267 (4.06%)	0	0
ko04971	Gastric acid secretion	43 (4.95%)	112 (1.7%)	0	0
ko05164	Influenza A	57 (6.57%)	183 (2.78%)	0	0
ko04260	Cardiac muscle contraction	30 (3.46%)	74 (1.12%)	0	0
ko04921	Oxytocin signaling pathway	46 (5.3%)	146 (2.22%)	0	0
ko04611	Platelet activation	54 (6.22%)	186 (2.83%)	0	0
ko05205	Proteoglycans in cancer	70 (8.06%)	278 (4.22%)	0	0
ko04810	Regulation of actin cytoskeleton	63 (7.26%)	255 (3.87%)	0	3e-06
ko04612	Antigen processing and presentation	17 (1.96%)	41 (0.62%)	6e-06	6.4e-05
ko04015	Rap1 signaling pathway	59 (6.8%)	257 (3.91%)	9e-06	8.3e-05
ko00920	Sulfur metabolism	9 (1.04%)	18 (0.27%)	0.000185	0.00171
ko00983	Drug metabolism - other enzymes	19 (2.19%)	61 (0.93%)	0.000202	0.0018
ko04122	Sulfur relay system	7 (0.81%)	12 (0.18%)	0.000294	0.00254
ko04540	Gap junction	20 (2.3%)	73 (1.11%)	0.000897	0.00749
ko04022	cGMP - PKG signaling pathway	33 (3.8%)	153 (2.32%)	0.00252	0.0204
ko04261	Adrenergic signaling in cardiomyocytes	28 (3.23%)	124 (1.88%)	0.0026	0.0204
ko00232	Caffeine metabolism	6 (0.69%)	13 (0.2%)	0.00389	0.0296
ko04142	Lysosome	38 (4.38%)	189 (2.87%)	0.00454	0.0336
