# Supplementary material for: Penaeid shrimp genome provides insights into benthic adaptation and frequent molting
Source: Nat Commun. 2019 Jan 21;10:356. doi: 10.1038/s41467-018-08197-4 (PMC6341167; doi:10.1038/s41467-018-08197-4)
Supplement: Supplementary file 5 — Supplementary Data 2 [file 41467_2018_8197_MOESM5_ESM.xlsx]

## Sheet: Sheet1
Supplementary Data 2. GO enrichment analysis of the L. vannamei expanded gene families.
#	GO ID	Description	GeneRatio (471)	BgRatio (3944)	P-value	FDR
Cellular location	GO:0005576	extracellular region	73 (15.5%)	364 (9.23%)	2e-06	0.000479
	GO:0016459	myosin complex	13 (2.76%)	33 (0.84%)	5.1e-05	0.00603
Molecular function	GO:0003824	catalytic activity	568 (52.45%)	4205 (43.15%)	0	0
	GO:0016491	oxidoreductase activity	118 (10.9%)	656 (6.73%)	0	5e-06
	GO:0030151	molybdenum ion binding	9 (0.83%)	11 (0.11%)	0	1e-05
	GO:0016817	hydrolase activity, acting on acid anhydrides	92 (8.49%)	485 (4.98%)	0	1e-05
	GO:0016462	pyrophosphatase activity	84 (7.76%)	433 (4.44%)	0	1.2e-05
	GO:0017111	nucleoside-triphosphatase activity	82 (7.57%)	427 (4.38%)	0	2.3e-05
	GO:0008061	chitin binding	44 (4.06%)	191 (1.96%)	2e-06	9.7e-05
	GO:0016790	thiolester hydrolase activity	10 (0.92%)	17 (0.17%)	3e-06	0.00014
	GO:0016705	oxidoreductase activity, acting on paired donors, with incorporation or reduction of molecular oxygen	28 (2.59%)	101 (1.04%)	3e-06	0.000145
	GO:0003774	motor activity	25 (2.31%)	85 (0.87%)	3e-06	0.000145
	GO:0003860	3-hydroxyisobutyryl-CoA hydrolase activity	9 (0.83%)	16 (0.16%)	1.4e-05	0.000536
	GO:0016289	CoA hydrolase activity	9 (0.83%)	16 (0.16%)	1.4e-05	0.000536
	GO:0004222	metalloendopeptidase activity	26 (2.4%)	99 (1.02%)	2e-05	0.000713
	GO:0020037	heme binding	22 (2.03%)	78 (0.8%)	2.6e-05	0.000869
	GO:0009036	Type II site-specific deoxyribonuclease activity	6 (0.55%)	8 (0.08%)	4.3e-05	0.00125
	GO:0015666	restriction endodeoxyribonuclease activity	6 (0.55%)	8 (0.08%)	4.3e-05	0.00125
	GO:0005044	scavenger receptor activity	9 (0.83%)	18 (0.18%)	4.8e-05	0.00125
	GO:0038024	cargo receptor activity	9 (0.83%)	18 (0.18%)	4.8e-05	0.00125
	GO:0046906	tetrapyrrole binding	22 (2.03%)	81 (0.83%)	4.9e-05	0.00125
	GO:0016888	endodeoxyribonuclease activity, producing 5'-phosphomonoesters	6 (0.55%)	9 (0.09%)	0.000116	0.00286
	GO:0005506	iron ion binding	24 (2.22%)	101 (1.04%)	0.000223	0.00525
	GO:0004520	endodeoxyribonuclease activity	6 (0.55%)	10 (0.1%)	0.000263	0.00582
	GO:0003678	DNA helicase activity	18 (1.66%)	67 (0.69%)	0.000268	0.00582
Biological process	GO:0055114	oxidation-reduction process	116 (13.84%)	646 (8.57%)	0	3.7e-05
	GO:0008152	metabolic process	550 (65.63%)	4327 (57.39%)	0	6.9e-05
	GO:0006030	chitin metabolic process	44 (5.25%)	187 (2.48%)	1e-06	0.000174
	GO:1901071	glucosamine-containing compound metabolic process	44 (5.25%)	187 (2.48%)	1e-06	0.000174
	GO:0006040	amino sugar metabolic process	44 (5.25%)	188 (2.49%)	1e-06	0.000174
	GO:0044710	single-organism metabolic process	218 (26.01%)	1505 (19.96%)	4e-06	0.000545
	GO:0006022	aminoglycan metabolic process	44 (5.25%)	198 (2.63%)	4e-06	0.000545
	GO:0000902	cell morphogenesis	15 (1.79%)	39 (0.52%)	8e-06	0.000852
	GO:0032989	cellular component morphogenesis	15 (1.79%)	39 (0.52%)	8e-06	0.000852
	GO:0002252	immune effector process	10 (1.19%)	20 (0.27%)	1.8e-05	0.0015
	GO:0051607	defense response to virus	10 (1.19%)	20 (0.27%)	1.8e-05	0.0015
	GO:0009653	anatomical structure morphogenesis	20 (2.39%)	67 (0.89%)	2.3e-05	0.00167
	GO:0048869	cellular developmental process	20 (2.39%)	67 (0.89%)	2.3e-05	0.00167
	GO:0009615	response to virus	12 (1.43%)	29 (0.38%)	2.8e-05	0.00187
	GO:0048856	anatomical structure development	21 (2.51%)	74 (0.98%)	3.4e-05	0.00213
	GO:0009307	DNA restriction-modification system	7 (0.84%)	11 (0.15%)	4.5e-05	0.00246
	GO:0044355	clearance of foreign intracellular DNA	7 (0.84%)	11 (0.15%)	4.5e-05	0.00246
