# Supplementary material for: Penaeid shrimp genome provides insights into benthic adaptation and frequent molting
Source: Nat Commun. 2019 Jan 21;10:356. doi: 10.1038/s41467-018-08197-4 (PMC6341167; doi:10.1038/s41467-018-08197-4)
Supplement: Supplementary file 6 — Supplementary Data 3 [file 41467_2018_8197_MOESM6_ESM.xlsx]

## Sheet: Sheet1
Supplementary Data 3. Apolipoprotein family genes expressed in different tissues.
Gene ID	Gene Name	Hc_fpkm	Ant_fpkm	Hp_fpkm	St_fpkm	In_fpkm	Ms_fpkm	Ok_fpkm	Gi_fpkm	Ovu_fpkm	Te_fpkm	Es_fpkm	Br_fpkm	Tg_fpkm	Vn_fpkm	Epi_fpkm	Ht_fpkm
LVAN02285	crustacyanin subunit A	0	0	0	0	4.38324	0	0	0	0	0	0.771191	0.938936	0	4.66354	0	0
LVAN02301	crustacyanin-A, partial	0	0	0	0	1.20668	0	0	0	0	0	1.31945	0	0	4.9912	8.29061	0
LVAN05694	crustacyanin subunit A	0	0	0	0.773737	0	0	0	0	1.58907	0	0	0	0	0	0	0
LVAN05695	crustacyanin-A2 precursor	0	0	0	0	0	0	0	0.186909	0	1.1822	0	0	0	0	0	0
LVAN06051	crustacyanin-like lipocalin	0	33.8817	10.8234	5.00762	5.22422	0	571.272	0.819933	6.58867	173.436	7.06028	4.06035	0.843615	16.6029	96.4025	0.619635
LVAN10279	crustacyanin-like lipocalin	0.155009	0	31.3519	0.575648	1.92398	0	0	0	1.30802	0	0	0	0	0.272299	0	0
LVAN18761	crustacyanin subunit C	0.507951	4.63736	62.2882	97.0604	77.8686	15.0603	60.2921	2.68601	1487.92	10.2034	908.601	220.223	39.9827	138.57	10.0416	17.9593
LVAN21753	crustacyanin subunit C	0	0	0	0	0	0	0	0	1.66909	0	0	0	0	0.762678	0	0
LVAN23487	crustacyanin subunit C	0	0	6.80907	25.6894	103.455	3.83098	0.193028	0.241597	0	0	67.3401	62.0238	3.94873	275.609	91.4268	0
LVAN23488	crustacyanin subunit A	0	0	0.323225	3.84778	25.7143	0	0	0	0	0	7.6962	10.9975	0	103.222	26.6288	0
LVAN23489	crustacyanin subunit C	0	0	0	0	0.941176	0	0	0	0	0	8.50087	6.05309	0	216.802	29.0588	0
LVAN23490	crustacyanin subunit A	0	0	2.65701	13.2115	19.4732	0	0.490175	0	0	0	12.7476	13.0729	0	212.274	93.0694	0
LVAN23491	crustacyanin subunit C	0	0	0.76521	0	20.0569	0	0	0.32033	0	0	2.541	11.5909	0	97.2636	48.8359	0
LVAN23492	crustacyanin subunit A	0	0	0.228475	1.37986	23.7306	1.5823	0	0.614362	0	0	16.6786	42.9962	0.682549	147.541	41.3596	0
LVAN23493	crustacyanin subunit C	0	0	1.85654	0	5.15413	0	0.595098	0	0	0	5.50565	6.96825	0	127.738	32.2829	0
LVAN23494	crustacyanin subunit C	0	0	14.8176	51.6535	168.817	1.8693	0.188307	0.472689	0	0	46.7524	16.0253	13.0949	375.293	209.367	0
LVAN23495	crustacyanin subunit A	0	1.08867	102.959	385.206	1484.31	36.7451	0.453696	3.89648	1.66783	0	290.711	124.453	68.3932	2579.66	1225.62	1.10366
LVAN23496	crustacyanin subunit C	0	1.37107	135.96	373.431	1165.9	16.1385	0	3.07701	0	1.05923	254.566	70.4935	59.9824	1755.28	807.862	0
LVAN23497	crustacyanin subunit A	0	0	82.2951	231.636	973.803	43.2271	0	2.12318	0	3.31046	173.359	52.0274	40.1659	1410.94	866.082	0
LVAN23498	crustacyanin subunit C	0	0	33.636	45.4968	493.124	0	0	0.934865	0	0	33.3863	4.52861	48.0044	564.038	373.106	0
LVAN23499	crustacyanin subunit C	0	0	3.77235	3.90839	75.0563	0	0.192521	0	0	0	0.942895	1.09937	3.14042	46.9954	57.076	0
LVAN23500	crustacyanin subunit A	0	0	4.996	13.1719	320.327	0	0.248412	0	0	0	4.78105	20.1597	26.1433	173.221	277.014	0
LVAN23501	crustacyanin subunit C	0	0	8.15591	26.0714	389.253	3.01983	0	0.38594	0	0	3.02319	8.7471	32.8205	156.707	316.605	0.786352
LVAN23502	crustacyanin subunit A	0	0	0	0	15.6383	0	0	0	0	0	0	1.68504	1.2243	4.98184	17.3926	0
LVAN23503	crustacyanin subunit C	0	0	0	0	54.8447	0	0	0	0	0	0	7.67513	0	37.5628	7.64443	0
LVAN23504	crustacyanin subunit A	0	0	19.5739	55.3166	278.352	8.7132	0	0.564212	0	0	62.7751	10.7399	2.76378	539.365	181.257	0
LVAN23505	crustacyanin subunit A	0	0	13.0723	74.6904	213.706	2.04747	0	1.32219	0	0.825713	40.2436	13.9221	12.1852	523.226	199.932	0
LVAN23506	crustacyanin subunit C	0	0	8.53763	26.7062	88.0345	0	0	0	0	1.04667	50.3302	4.66807	0	362.775	76.8014	1.3929
LVAN23507	crustacyanin subunit C	0	0	0	0	0	0	0	0	0	0	0	0	0	0	0	0
LVAN23508	crustacyanin subunit A	0	0	2.12072	3.0711	2.43763	0	0	0.226033	0	0	27.5406	5.49183	0	9.69969	22.1577	0
LVAN23509	crustacyanin subunit C	0	0	7.05401	21.5267	48.5899	3.81996	0	0.475022	0	0	71.5821	23.6976	0.775424	280.179	135.002	0
LVAN23510	crustacyanin subunit A	0	0	4.9723	12.2826	40.9378	2.31617	0	0	0	0	87.2273	7.24164	0	285.552	127.407	0
LVAN23511	crustacyanin subunit C	0	0	17.1633	33.8557	178.695	7.41654	0	0	0	0.746582	125.241	59.7784	0	482.925	250.75	0.950391
LVAN23512	crustacyanin subunit A	0	0	3.61565	30.8173	48.4122	0	0	0	0	0	59.9282	14.1049	0	243.729	157.975	0
LVAN23513	crustacyanin subunit C	0	0	1.21233	1.13338	8.01052	0	0	0	0	0	1.43699	3.98256	1.14524	34.617	21.7241	0
LVAN23514	crustacyanin subunit A	0	0	2.56212	5.74234	30.8623	6.67013	0	0	0	0	5.90363	3.02263	0	105.499	23.7645	0
HcC, hemocyte; Ant, antennal gland; Hp, hepatopancreas; Ms, muscle; In, intestine; St, stomach; Oka, lymphoid organ; Gi, gill; Es, eyestalk, Epi, epidermis; Tg, thoracic ganglion; Vn, ventral ganglion; Ht, heart.
