# Supplementary material for: Penaeid shrimp genome provides insights into benthic adaptation and frequent molting
Source: Nat Commun. 2019 Jan 21;10:356. doi: 10.1038/s41467-018-08197-4 (PMC6341167; doi:10.1038/s41467-018-08197-4)
Supplement: Supplementary file 7 — Supplementary Data 4 [file 41467_2018_8197_MOESM7_ESM.xlsx]

## Sheet: Sheet1
Supplementary Data 4. Expression patterns (FPKM) of crustacean hyperglycemic hormone (CHH) genes transcripts in different tissues and molting stages of L. vannamei.
Gene Symbol	Tissues																	Molting stages
	Hc	Oka	Gi	Hp	Ms	Ht	In	St	Epi	Ov	Te	Ant	Es	Br	Tg	Vn		C	D0	D1	D2	D3	D4	P1	P2
CHHS3427	0.04	6.45	5.24	6.61	28.14	2.43	768.24	25.87	27.25	3.95	11.14	4.73	175.36	86.17	76.74	146.73		6.56	4.26	3.63	6.88	4.23	4.38	11.61	3.85
CHHS2938	0.01	0.97	0.03	0.05	0	0	0	0.98	0.05	8.05	0.32	0	0.14	0.33	111.26	14.05		0.71	1.15	1.15	3.26	0.47	1.7	4.99	2.93
CHHS2490	0	0	0.03	0	0	0	0	0	0	0.2	0.43	0	6.94	0	0	6.08		0.17	0.13	0.41	0	0	0.07	0.37	0.25
CHHS2916	0	0	0.04	0	0	0	0	0	0.07	0	0.09	0	143.07	0.04	0	45.85		6.01	3.66	3.24	4.86	0.29	3.72	7.05	3.68
CHHS1388-1	0	0	0.01	0	0	0	0	0	0	0	0.45	0	19.38	0.06	0	4.38		0.86	1.22	1.86	0.95	0	0.17	0.88	0.63
CHHS3152	0	0.02	0.05	0	0	0	0	0	0	0.04	3.79	0	4.05	0	0.04	1.79		0.25	0.23	0.13	0.1	0	0	0.1	0.11
CHHS1314	0	0	0.01	0	0	0	0	0	0	0.03	0	0	23.71	0	0	10.26		0.47	0.21	0.94	0.38	0	0	0.68	0.58
CHHS2640-4	0.06	0.79	11.89	0.76	2.16	1.23	6.41	9.2	12.62	0.03	2.8	6.69	192.19	203.27	136.06	47.75		3.36	2.53	2.14	25.47	8.43	14.33	5.31	2.98
VIHC1028-1	0	0	0	0	0.05	0	0	0	0.1	0.02	0.03	0	13.68	57.26	50.21	22.63		0.78	0.54	0.76	0.56	0.27	0.45	0.63	0.72
VIHC1028-2	0.74	0.17	0.34	5.34	0.28	1.44	4.2	4.3	0.51	0	0.11	0.11	2.23	11.35	6.89	6.56		0.2	0.04	0	2.67	0.08	0.07	0.38	0.17
MIHC1028	0	0	0	0	0	0	0	0	0	0	0.13	0	31.17	0.11	0.23	6.86		1.11	0.26	1.85	1.14	0	1.05	1.36	1.6
MIHS1036-3	0	0	0	0	0	0	0	0	0	0	0	0	4.43	0	0	1.69		0.25	0	0.3	0	0	0	0.39	0.41
CHHS1179	0.35	1.39	0	0.07	0	0	0.5	0.25	0	0	0	0	0	0	0.24	0.13
MIHS1036-2																		0	0.38	0	0.63	0	0	1.59	0.66
CHHS2640-2																		0	0	0	0	0	0	0	0
CHHS2739																		0.23	0.21	0.24	0.19	0	0.07	0.62	0.26
C, intermolt; D0~D2, early pre-molt; D3 and D4, late pre-molt; P1 and P2, post-molt. Hc, hemocytes; Oka, lymphoid organ; Gi, gill; Hp, hepatopancreas; Ms, muscle; Ht, heart; In, intestine; St, stomach; Epi, epidermis; Ov, ovary; Te, testis; Ant, antennal gland; Es, eyestalk; Br, brain; Tg, thoracic ganglion; Vn, ventral ganglion.
