# Supplementary material for: Penaeid shrimp genome provides insights into benthic adaptation and frequent molting
Source: Nat Commun. 2019 Jan 21;10:356. doi: 10.1038/s41467-018-08197-4 (PMC6341167; doi:10.1038/s41467-018-08197-4)
Supplement: Supplementary file 8 — Supplementary Data 5 [file 41467_2018_8197_MOESM8_ESM.xlsx]

## Sheet: Sheet1
Supplementary Data 5. Crustacean hyperglycemic hormone (CHH) genes in the genome of L. vannamei.
Gene Symbol	Location	Sub-family	Predicted Full ORF	Accession Number	Name in Transcriptome	Gene Name
CHHS1179-1	LVANscaffold_1179	Type I sub-family	yes	/	CHHS1179	addLVAN06248
CHHS1179-2	LVANscaffold_1179	Type I sub-family	yes	/		addLVAN06249
CHHS1399	LVANscaffold_1399	Type I sub-family	yes	/		addLVAN07771
CHHS2306	LVANscaffold_2036	Type I sub-family	yes	/		addLVAN14773
CHHS2780	LVANscaffold_2780	Type I sub-family	yes	/		addLVAN18466
CHHS290-1	LVANscaffold_290	Type I sub-family	yes	/		addLVAN00714
CHHS290-2	LVANscaffold_290	Type I sub-family	yes	/		addLVAN00715
CHHS3666	LVANscaffold_3666	Type I sub-family	yes	/		addLVAN23671
CHHS4017-1	LVANscaffold_4017	Type I sub-family	yes	/		addLVAN24455
CHHS4017-2	LVANscaffold_4017	Type I sub-family	yes	/		addLVAN24454
CHHS4164	LVANscaffold_4164	Type I sub-family	yes	/		addLVAN00004
CHHS4572-1	LVANscaffold_4572	Type I sub-family	yes	/		addLVAN25403
CHHS4572-2	LVANscaffold_4572	Type I sub-family	yes	/		addLVAN25404
CHHS4572-3	LVANscaffold_4572	Type I sub-family	yes	/		addLVAN25405
CHHS2938-1	LVANscaffold_2938	Type I sub-family	yes	/	CHHS2938	LVAN19742
CHHS2938-2	LVANscaffold_2938	Type I sub-family	yes	/		LVAN19744
CHHS2938-3	LVANscaffold_2938	Type I sub-family	yes	/		LVAN19748
CHHS2938-4	LVANscaffold_2938	Type I sub-family	yes	/		addLVAN19749
CHHS3427	LVANscaffold_3427	Type I sub-family	yes	AJK31204.1	CHHS3427	LVAN22614
CHHS2490-2	LVANscaffold_2490	Type I sub-family	yes	/		addLVAN16174
CHHS2490-4	LVANscaffold_2490	Type I sub-family	yes	/		LVAN16175
CHHS2490-5	LVANscaffold_2490	Type I sub-family	yes	/		LVAN16176
CHHS2490-1	LVANscaffold_2490	Type I sub-family	without SP	/	CHHS2490	addLVAN16173
CHHS2490-3	LVANscaffold_2490	Type I sub-family	yes	BBA57871.1		LVAN16174
CHHS2490-6	LVANscaffold_2490	Type I sub-family	yes	BBA57871.1		LVAN16177
CHHS2490-7	LVANscaffold_2490	Type I sub-family	yes	BBA57871.1		LVAN16178
CHHS2490-8	LVANscaffold_2490	Type I sub-family	no	/		LVAN16179
CHHS2490-9	LVANscaffold_2490	Type I sub-family	no	/		addLVAN16179
CHHS2490-10	LVANscaffold_2490	Type I sub-family	yes	BBA57871.1		addLVAN16180
CHHS2490-11	LVANscaffold_2490	Type I sub-family	yes	BBA57871.1		addLVAN16181
CHHS2490-12	LVANscaffold_2490	Type I sub-family	yes	BBA57871.1		addLVAN16182
CHHS2490-13	LVANscaffold_2490	Type I sub-family	no	/		addLVAN16183
CHHS2490-14	LVANscaffold_2490	Type I sub-family	yes	BBA57871.1		addLVAN16184
CHHS2490-15	LVANscaffold_2490	Type I sub-family	yes	BBA57871.1		addLVAN16185
CHHS2490-16	LVANscaffold_2490	Type I sub-family	yes	BBA57871.1		LVAN16180
CHHS2490-17	LVANscaffold_2490	Type I sub-family	yes	BBA57871.1		LVAN16181
CHHS2490-18	LVANscaffold_2490	Type I sub-family	yes	BBA57871.1		LVAN16182
CHHS2490-19	LVANscaffold_2490	Type I sub-family	no	/		addLVAN16186
CHHS2490-20	LVANscaffold_2490	Type I sub-family	yes	BBA57871.1		LVAN16183
CHHS2490-21	LVANscaffold_2490	Type I sub-family	yes	BBA57871.1		LVAN16184
CHHS2490-22	LVANscaffold_2490	Type I sub-family	yes	BBA57871.1		LVAN16185
CHHS2490-23	LVANscaffold_2490	Type I sub-family	yes	BBA57871.1		LVAN16186
CHHS2490-24	LVANscaffold_2490	Type I sub-family	no	/		addLVAN16187
CHHS2640-1	LVANscaffold_2640	Type I sub-family	yes	/		LVAN17414
CHHS2640-2	LVANscaffold_2640	Type I sub-family	yes	/	CHHS2640-2	LVAN17415
CHHS2640-4	LVANscaffold_2640	Type I sub-family	yes	AFV95080.1	CHHS2640-4	LVAN17417
CHHS2708	LVANscaffold_2708	Type I sub-family	no	/		addLVAN17946
CHHS2640-3	LVANscaffold_2640	Type I sub-family	yes	BAM93361.1	CHHS2916	LVAN17416
CHHS2916-1	LVANscaffold_2916	Type I sub-family	no	/		addLVAN19515
CHHS2916-2	LVANscaffold_2916	Type I sub-family	yes	BAM93361.1		LVAN19516
CHHS2916-3	LVANscaffold_2916	Type I sub-family	no	/		addLVAN19516
CHHS1314	LVANscaffold_1314	Type I sub-family	yes	/	CHHS1314	addLVAN07193
CHHS1388-1	LVANscaffold_1388	Type I sub-family	yes	BBA57874.1	CHHS1388-1	LVAN07718
CHHS1388-2	LVANscaffold_1388	Type I sub-family	without SP	/		LVAN07719
CHHS2739	LVANscaffold_2739	Type III sub-family	yes	/	CHHS2739	LVAN18220
CHHS3152	LVANscaffold_3152	Type III sub-family	yes	/	CHHS3152	addLVAN21114
MIHS1036-1	LVANscaffold_1036	Type II sub-family	yes	/	MIHS1036-1	LVAN05097
MIHS1036-2	LVANscaffold_1036	Type II sub-family	yes	/	MIHS1036-2	LVAN05098
MIHS1036-3	LVANscaffold_1036	Type II sub-family	yes	/	MIHS1036-3	LVAN05099
MIHS1036-4	LVANscaffold_1036	Type II sub-family	yes	/		addLVAN05099
MIHS1036-5	LVANscaffold_1036	Type II sub-family	yes	/		LVAN05100
MIHS1036-6	LVANscaffold_1036	Type II sub-family	yes	AAR04349.2		LVAN05101
