# Supplementary material for: Penaeid shrimp genome provides insights into benthic adaptation and frequent molting
Source: Nat Commun. 2019 Jan 21;10:356. doi: 10.1038/s41467-018-08197-4 (PMC6341167; doi:10.1038/s41467-018-08197-4)
Supplement: Supplementary file 9 — Supplementary Data 6 [file 41467_2018_8197_MOESM9_ESM.xlsx]

## Sheet: Sheet1
Supplementary Data 6. The positively selected genes in the L. vannamei genome.
Gene	LRT p value	KOG
calcium/calmodulin-dependent 3',5'-cyclic nucleotide phosphodiesterase 1B PDE1B1	6.1355e-05	KOG3688
FERM domain-containing protein	0.0269208	KOG3530
Solute carrier family 12 member 6，Slc12a6	0.0490205	KOG2082
Stathmin	0.0113344	euNOG07880
Protoporphyrinogen oxidase	0.0150186	KOG1276
MOB kinase activator-like 3,Mob3	0.0134354	KOG1903
Mitochondrial carnitine/acylcarnitine carrier protein CACL	0.0243973	KOG0762
WD repeat-containing protein 19-like	0.0114704	KOG2247
putative secreted signaling factor WNT16	0.00160383	KOG3913
Mitochondrial uncoupling protein 4	0.0347583	KOG0753
rRNA-processing protein FCF1 homolog	0.00107338	KOG3165
60S ribosomal protein L35a	0.00428737	KOG0887
Down syndrome critical region protein 3 homolog isoform X1，Dscr3，	0.0426172	KOG2717
cAMP-dependent protein kinase catalytic subunit	0.000848478	KOG0616
calcium/calmodulin-dependent protein kinase II isoform X35 CaM kinase II	0.0356938	KOG0032
AT-rich interactive domain-containing protein 4B	0.0415881	KOG2744
transketolase-like protein 2 isoform X1	0.0235571	KOG0523
Endothelial differentiation-related factor 1-like protein, partial	0.023442	KOG3398
prefoldin subunit 6-like	0.0226694	KOG3478
SET and MYND domain-containing protein 4-like	0.0177919	KOG2084
ribose-phosphate pyrophosphokinase 1 isoform X2	0.0472258	KOG1448
clathrin heavy chain	0.0355954	KOG0985
acetyl-coA acetyltransferase	0.010406	KOG1390
ablim, putative Actin-binding LIM protein 2	0.043634	KOG1044
ECSIT1	0.0198369
Phosphoribosyl pyrophosphate synthetase-associated protein	0.0128096	KOG1503
F-box/LRR-repeat protein 20 isoform X2	0.0240189	KOG4341
endophilin-B1	0.0306409	KOG3725
sarcosine dehydrogenase, mitochondrial isoform 2	0.0333933	KOG2844
Ubiquitin-conjugating enzyme E2 5A	0.0442893	KOG0417
Phosducin-like protein	1.658e-05	KOG3171
ATP-dependent RNA helicase SUV3-like protein, mitochondrial	0.0326716	KOG0953
Multiple coagulation factor deficiency protein 2 homolog	0.020051
abdominal-A isoform II	0.00787738	KOG0489
Rab14 Rab	0.0462968	KOG0097
dephospho-CoA kinase domain-containing protein-like	8.3641e-05	KOG3220
Alanine--glyoxylate aminotransferase 2, mitochondrial	0.036965	KOG1404
transmembrane 9 superfamily member 1-like,TM9SF1	0.0261872	KOG1277
beta-catenin	0.0303675	KOG4203
RING-box protein 1A，Roc1a	0.0334165	KOG2930
alpha-aminoadipic semialdehyde synthase, mitochondrial	0.034682	KOG0172
splicing factor U2AF 50 kDa subunit,U2af50	0.0335313	KOG0120
25-kDa subunit RNA polymerase	0.029275	KOG3218
Nitric oxide synthase-interacting protein	0.0143157	KOG3039
histone deacetylase complex subunit SAP30	0.0401419	KOG2798
Developmentally-regulated GTP-binding protein 2	0.0260464	KOG1486
tetraspanin-31-B-like isoform X2	0.000105072	KOG3882
Calmodulin-like protein 4	0.00342478	KOG0027
Prefoldin subunit 3	0.0492164
Protein YIF1B-A	0.0276664	KOG3094
dual oxidase maturation factor 1	0.0149137	KOG3921
60S ribosomal protein L13a, partial	0.0118722	KOG3204
ubiquitin-conjugating enzyme E2-32 kDa complementing, putative ub2r1,	3.647e-06	KOG0425
phosphorylated CTD-interacting factor	0.0139936	euNOG04783
NAD(P)H-dependent FMN reductase	0.0210889
rRNA 2'-O-methyltransferase fibrillarin	6.916e-06	KOG1596
N-alpha-acetyltransferase 40，NAA40	0.0121568	KOG2488
glutamate dehydrogenase	0.0422149	KOG2250
lipase maturation factor 2-like isoform X2	0.0418785	euNOG04820
ER degradation-enhancing alpha-mannosidase-like protein 2 EDEM2	0.00222961	KOG2429
hypothetical protein DAPPUDRAFT_51518	0.0279394	KOG2832
glycosyltransferase 25 family member	0.000400181
actin, partial	0.0328279	KOG0678
zinc finger protein 330 homolog	0.0133651
Gamma-butyrobetaine dioxygenase	7.3566e-05	KOG3888
COP9 signalosome complex subunit 2	0.0322535	KOG1464
AGAP005712-PB	0.000842599	KOG3820
stubble-3	0.0408317	KOG3627
hypothetical protein LOTGIDRAFT_201494	0.0463914
Receptor expression-enhancing protein 2,FEEP2	0.00255019	KOG1726
Phosphatidylinositol 4-kinase beta,PI4KB	0.0263007	KOG0903
toll-like receptor	0.0337584	KOG4641
heat shock protein 40	0.0361543	KOG0712
mitochondrial ATP synthase subunit alpha precursor，Atp5a1	0.00765858	KOG1353
heat shock protein	0.0210702	KOG3591
Methyl-CpG-binding domain protein 2，MBD2	0.0188548	KOG4161
Myotubularin-related protein 9, partial	0.0116047	KOG1089
structural maintenance of chromosome protein 3，SMC3	0.00269049	KOG0964
hypothetical protein DAPPUDRAFT_310703	0.0209997	KOG1210
leucine--tRNA ligase, cytoplasmic isoform 1	0.00805083	KOG0437
U1 small nuclear ribonucleoprotein A,SNRP	0.000116642	KOG4206
hypothetical protein LOTGIDRAFT_205768	0.0299586	KOG1431
mitochondrial dicarboxylate carrier，SLC25A10	0.041709	KOG0759
ribosomal protein S3a	0.02651	KOG1628
vacuolar assembly/sorting protein DID4, putative	0.0381781	KOG3231
map kinase-interacting serine/threonine kinase 1	0.0106702	KOG0607
tctex1 domain-containing protein 2-like	0.0402529	KOG4108
eukaryotic translation initiation factor 2 subunit 2 isoform X2	0.00452033	KOG2768
DNA replication licensing factor mcm5	0.0132964	KOG0481
Nuclear cap-binding protein subunit 1	0.0102991	KOG1104
DnaJ homolog dnj-2 precursor	0.00170287	KOG0722
DCN1-like protein 1	0.000111527
mRNA export factor	0.00278129	KOG0647
S10e ribosomal protein	0.0399216	KOG3344
poly(rC)-binding protein 3 isoform X1	0.00178615	KOG2190
