# Supplementary material for: Penaeid shrimp genome provides insights into benthic adaptation and frequent molting
Source: Nat Commun. 2019 Jan 21;10:356. doi: 10.1038/s41467-018-08197-4 (PMC6341167; doi:10.1038/s41467-018-08197-4)
Supplement: Supplementary file 10 — Supplementary Data 7 [file 41467_2018_8197_MOESM10_ESM.xlsx]

## Sheet: Sheet1
Supplementary Data 7. Expression patterns (RPKM in the transcriptome) of differentially expressed immune-related genes at different molting stages of L. vannamei.
Gene ID	Annotation	Molting stages								Gene Function
		C	D0	D1	D2	D3	D4	P1	P2
c75219_g1	anti-lipopolysaccharide factor isoform 6	82.65	41.93	4.22	239.95	12.3	2.73	200.91	30.7	Antimicrobial peptides
c71031_g1	penaeidin 2b	31.93	24.96	66.72	20.45	42.68	75.08	22.16	59.89
c64942_g1	crustin 4	1.02	1.09	2	2.74	0.48	0.56	5.28	4.65
c81226_g1	crustin	23.82	18.54	7.08	10.19	0.64	7.4	77.03	25.71
c74343_g5	crustin 2	41.35	29.44	30.05	15.27	1.52	12.91	134.44	49.41
c70168_g1	crustin 3	13.18	9.13	7	5.92	0.12	2.71	28.73	13.99
c68684_g1	crustin 4	34.91	27.18	7	12.54	0	2.5	45.72	28.29
c73191_g1	crustin-like antimicrobial peptide	908.65	634.96	330.06	588.32	71.21	67.76	1531.05	496.44
c62640_g1	crustin-like protein	385.13	297.1	124.97	278.94	63.11	93.46	743.84	307.27
c62860_g1	crustin 4	26.6	27.22	23.78	10.54	0	1.09	29.84	22.94
c76683_g1	crustin 3	18.36	12.72	1.26	3.02	3.85	0.99	7.22	12.68
c82276_g2	crustin	544.9	563.14	107.13	106.78	4.88	10.33	206.65	207.34
c73890_g1	double WAP domain-containing protein	7.88	2.15	1.02	4.51	2.67	0.11	2.58	1.6
c62186_g1	crustin 2	3.47	0.97	0.77	10.57	29.96	3.1	29.98	10.39
c80180_g1	crustin-like antimicrobial peptide	1.1	0.66	0.33	3.09	15	5.84	0.9	0.65
c72847_g1	Macrophage mannose receptor 1	3.54	3.32	0.77	5.59	6.85	10.55	40.95	11.64	Pattern recognition receptors
c62016_g1	mannose-binding protein	8.62	1.28	0.4	154.48	84.32	134.05	433.5	205.34
c72011_g2	mannose-binding protein	1.95	0.4	0	32.33	14.94	4.97	304.03	52.56
c70987_g1	C-type lectin	12.5	15.37	4.52	4.48	5.01	6.97	24.55	23.19
c71231_g4	C-type lectin	73.97	150.01	89.68	50.81	31.34	39.64	123.77	92.59
c69134_g1	mannose-binding protein	32.42	33.35	12.92	7.32	2.94	2.47	14.2	16.33
c64456_g1	lectin B isoform 3	21.32	18.11	13.57	13.13	6.26	9	2.43	23.84
c73610_g1	lectin B isoform 3	1285.12	1354.73	1389.59	354.58	333.23	892.02	76.51	1198.64
c72255_g1	C-type lectin	14.74	15.71	11.96	3.88	4.55	12.05	0.75	14.52
c72253_g1	C-type lectin	31.65	36.11	30.89	12.27	8.33	21.62	3.74	47.79
c67912_g1	C-type lectin 3	278.16	333.82	212.68	97.94	72.34	161.67	19.48	243.16
c71678_g1	C-type lectin 3	242.64	384.32	276.69	102.09	70	129.13	18.68	248.68
c67306_g1	lectin A isoform 4	248.55	433.62	303.57	157.06	84.65	248.59	11.95	295.61
c71524_g1	C-type lectin-like domain-containing protein PtLP	24.41	32.31	24.82	13.97	8.37	14.88	1.29	28.06
c77714_g1	lectin B isoform 2	29.29	35.23	26.73	16.18	10.01	19.79	3.73	29.23
c78381_g1	C-type lectin	12.11	17.86	13.92	9.91	5.33	11.23	1.32	15.03
c79119_g1	C-type lectin 1	50.08	62.86	57.05	39.16	20.18	43.31	3.81	57.39
c10814_g1	C-type lectin-1	1244.27	1439.81	1567.5	634.53	305.4	672.02	116.23	1331.49
c49206_g1	lectin A isoform 4	63.18	108	67.21	30.6	22.48	26	4.85	92.36
c61519_g1	C-type lectin-like domain-containing protein PtLP	578.48	488.88	567.59	534.78	192.01	427.63	55.26	661.54
c61668_g1	C-type lectin 1	590.52	571.5	647.11	500.4	162.97	425.56	45.61	628.92
c78130_g1	C-type lectin	9.36	8.28	10.78	4.36	1.88	6.02	0.32	7.03
c55419_g1	C-type lectin	1665.83	1010.94	1740.78	1011.48	448.36	918.59	87.13	1434.49
c75814_g1	C-type lectin 2	38.13	35.69	48.24	26.59	4.56	21.45	3.16	42.91
c67955_g1	C-type lectin receptor	127.77	183.69	156.25	120.04	46.82	141.81	10.15	107.97
c55162_g1	lectin B isoform 2	18.84	26.54	28.34	12.34	8.03	15.68	1.3	23.98
c76596_g1	lectin A isoform 4	124.97	218.81	229.96	89.14	42.2	130.84	6.05	166.47
c74795_g1	lectin D	503.01	613.79	748.78	229.44	186.43	411.51	29.11	459.16
c74913_g1	C type lectin containing domain protein	74.24	138.62	105.51	0.58	0.32	0.31	4.64	25.86
c74429_g1	C-type lectin-like domain-containing protein PtLP	38.86	61.16	44.16	10.89	0.85	3.13	17.35	33.62
c70856_g1	C-type lectin 5	576.35	1363.18	857.08	295.33	432.68	774.69	35.08	517.85
c72528_g1	lectin	171.15	203.61	233.4	157.02	49.41	124.05	8.84	129.97
c52444_g1	mutant C-type lectin	7.86	13.81	9.74	18.15	22.29	24.66	4.17	63.47
c74459_g1	C-type lectin	16.28	10.56	22.54	24.69	14.38	30.2	3.29	47.29
c75324_g2	C-type lectin 5	21.46	22.83	31.84	31.79	21.91	35.06	6.42	69.84
c69841_g1	C-type lectin	213.27	239.92	93.04	122.89	41.89	250.68	17.69	282.69
c74728_g2	Endoplasmic reticulum lectin 1	71.36	80.03	91.67	97.17	118.65	152.04	41.75	62.76
c68850_g1	C-type lectin 1	28.85	74.4	37.37	15.46	39.51	66.22	2.08	38.06
c74602_g1	C-type lectin protein	94.2	132.98	126.32	66.46	72.64	159.36	46.29	32.31
c79552_g1	C-type lectin-like domain-containing protein PtLP	20.74	25.03	36.66	11.31	16.64	30.89	4.84	9.57
c70141_g1	mannose-binding protein	0.21	0.92	0.13	843.78	43.71	15.54	3.2	0.69
c72011_g3	mannose-binding protein	0	0.21	0.14	209.83	5.56	12.41	1.03	0.29
c82524_g1	C-type lectin	0	0	0	0.2	0.08	0.67	0	0.09
c73875_g1	C-type lectin 6	0.4	0.2	0.18	3.55	10.09	19.04	1.48	0.69
c19587_g1	C-type lectin 4	0.96	1.01	0.29	48.77	197.18	316.56	3.55	1.27
c82202_g1	C-type lectin protein	7.88	3.24	2.43	14.53	13.25	13.95	4.44	4.06
c70189_g1	C-type lectin 3	0.84	1.05	2.33	16.75	22.8	24.67	1.51	0.65
c74547_g5	lectin B isoform 2	99.11	99.47	124.07	144.43	33.68	59.04	7.9	102.03
c70695_g1	lectin	170.93	275.97	147.69	284.96	49.12	270.7	38.44	337.15
c77837_g2	C-type lectin	26.72	27.12	30.16	42.72	17.28	28.71	2.58	33.26
c59326_g1	C-type lectin domain-containing protein	148.66	174.09	205.33	217.24	88.47	204.93	15.29	222.13
c74113_g1	lectin D	260.98	276.67	265.17	280.58	125.73	269.84	28.78	369.78
c80410_g1	C-type lectin	228.83	290.72	284.59	221.42	129.89	294.84	10.85	277.4
c80986_g1	variable lymphocyte receptor A	33.09	43.88	10.66	20.9	2.39	11.54	1.35	55.33
c83834_g1	beta-1,3-glucan-binding protein precursor	532.75	732.04	955.05	396.3	195.92	521.74	25.36	630.93
c76003_g1	beta-1,3-glucan-binding protein precursor	3.04	33.98	23.65	1.95	2.79	5.48	0.03	1.02
c71202_g1	beta-1,3-glucan binding protein	424.46	523.56	361.88	202.28	152.68	275.96	15.25	300.72
c71202_g2	lipopolysaccharide and beta-1,3-glucan binding protein	498.99	624.78	529.57	240.87	182.27	348.68	18.83	347.99
c76003_g2	beta-1,3-glucan-binding protein precursor	7.16	55.16	45.54	5.13	56.18	15.88	0.08	2.24
c83802_g1	prophenoloxidase activating enzyme III	3.84	3.7	2.84	3.49	0.14	0.14	6.37	6.52	Phenoloxidase system
c28598_g1	prophenoloxidase activating enzyme	128.4	117.09	73.51	88.09	62.69	59.36	200.27	109.72
c80315_g1	prophenoloxidase b	18.58	26.87	23.92	13.91	7.03	10.75	1.21	25.24
c55107_g1	prophenoloxidase activating enzyme 2	10.46	11.74	7.78	19.17	2.78	3.89	15.14	8.13
c75574_g1	prophenoloxidase activating enzyme III	8.55	5.68	4.11	10.73	0.19	0.37	11.21	6.28
c61785_g1	prophenoloxidase activating enzyme 2	7.76	8.56	2.9	68.08	13.96	5.65	6.77	1.18
c61533_g1	Caspase Dronc	0.81	0.46	1.18	0.09	0.36	0.1	1.55	1.02	Apoptosis related genes
c80141_g6	caspase	6.88	7.63	7.39	4.43	5.04	6.42	1.28	8.78
c81283_g1	PREDICTED: baculoviral IAP repeat-containing protein 7	18.79	17.71	11.15	10.51	7.36	13.99	0.96	15.25
c62156_g1	Bcl-2-related ovarian killer protein homolog A	2.63	3.38	3.25	13.17	6.22	8.14	1.81	3.86
c62156_g2	Bcl-2-related ovarian killer protein homolog A	2.64	3.31	2.32	9.19	5.02	6.95	1.45	2.69
c83198_g1	caspase	28.47	23.19	32.18	32.42	19.68	19.87	3.07	24.04
c77219_g1	CAP-3	9.92	9.22	11.22	10.78	12.52	10.74	2.9	12.44
c78486_g1	PREDICTED: caspase-2-like	3.91	5.13	2.87	5.47	4.43	4.19	1.14	4.49
c80639_g1	caspase	7.32	8.03	7.83	10.24	2.7	7.27	1.27	9.5
c78343_g1	baculoviral IAP repeat-containing 7	9.86	10	8.75	13.79	7.02	14.07	0.46	10.08
c82398_g1	PREDICTED: similar to inhibitor of apoptosis 2 protein	23.52	21.49	16.43	36.74	14.11	23.28	2.55	25.97
c75496_g1	Caspase Dronc	7.91	7.83	8.49	7.88	6.18	10.48	1.18	9.26
c81390_g1	Caspase Dronc	11.21	10.17	17.13	16.54	9.45	16.21	0.64	13.97
c75790_g1	caspase	7.82	8.31	8.4	10.33	6.85	8.67	0.92	6.29
c77893_g1	glutaredoxin-1 isoform X4	5.18	2.56	1.43	11.66	1.78	6.9	36.64	17.53	Homeostasis related genes
c79553_g1	peroxidase-like	0.24	0.58	0.69	1	0	0.48	2.47	0.74
c79134_g1	PREDICTED: chorion peroxidase-like	1.63	1.77	1.24	0.87	0.41	0.77	3.2	1.96
c83057_g1	peroxinectin	24.76	23.09	13.85	21.62	4.53	3.2	12.97	14.16
c73931_g1	selenium-dependent glutathione peroxidase	44.18	66.86	62.26	9.76	3.31	14.85	9.73	62.49
c1138_g1	peroxidase-like	1.64	1.23	2.07	0.17	0.41	0	0.11	0.06
c78705_g2	selenium-dependent glutathione peroxidase	339.71	355.86	322.36	198.55	56.35	124.62	15.1	170.51
c68486_g1	thioredoxin domain-containing protein 17-like	45.54	46.61	43.32	34.15	23.55	37.68	11.24	38.17
c78705_g1	selenium-dependent glutathione peroxidase	84.15	98.89	80.17	40.16	20.59	55.03	4.13	49.42
c75252_g1	peroxiredoxin	51.48	79.55	100.32	38.54	25.41	48.73	15.53	45.04
c81107_g1	PREDICTED: chorion peroxidase-like	10.99	11.79	6.43	25.56	5.47	3.7	24.57	15.17
c82691_g2	oxidoreductase HTATIP2-like	8.76	11.7	15.6	8.24	5.74	12.46	3.09	11.19
c63337_g1	Glutathione peroxidase 7	8.92	9.55	10.25	8.24	11.66	11.87	2.93	5.02
c82453_g1	heat shock protein 21	0.96	4.44	8.2	2.77	22.13	10.03	2.71	2.31
c52872_g1	peroxidase-like	0.8	1.09	2.37	5.55	3.79	10	0.17	0.25
c78495_g1	Peroxidasin-like protein	3.1	3.77	1.66	10.19	10.28	17.75	6.84	4.65
c77126_g1	peroxidasin homolog	0	0	0	2.89	14.49	23.43	0.56	0
C, intermolt; D0~D2, early pre-molt; D3 and D4, late pre-molt; P1 and P2, post-molt
