# Supplementary material for: Penaeid shrimp genome provides insights into benthic adaptation and frequent molting
Source: Nat Commun. 2019 Jan 21;10:356. doi: 10.1038/s41467-018-08197-4 (PMC6341167; doi:10.1038/s41467-018-08197-4)
Supplement: Supplementary file 11 — Supplementary Data 8 [file 41467_2018_8197_MOESM11_ESM.xlsx]

## Sheet: Fig.1a(1)
Fig. 1a(1). 22 linkage groups of the genome
	Feature	Linkage groups	Start	End	Name
	chr	LG1	0	52152945	chr1
	chr	LG2	0	16719668	chr2
	chr	LG3	0	66465400	chr3
	chr	LG4	0	18181660	chr4
	chr	LG5	0	13261821	chr5
	chr	LG6	0	22619616	chr6
	chr	LG7	0	16413103	chr7
	chr	LG8	0	19842451	chr8
	chr	LG9	0	43829617	chr9
	chr	LG10	0	32884954	chr10
	chr	LG11	0	24369793	chr11
	chr	LG12	0	18265359	chr12
	chr	LG13	0	36838812	chr13
	chr	LG14	0	3362702	chr14
	chr	LG15	0	49763323	chr15
	chr	LG16	0	46225372	chr16
	chr	LG17	0	48762776	chr17
	chr	LG18	0	16029459	chr18
	chr	LG19	0	27576248	chr19
	chr	LG21	0	3572971	chr21
	chr	LG20	0	35335268	chr20
	chr	LG22	0	15721327	chr22
	chr	LG24	0	32142749	chr24
	chr	LG23	0	8001244	chr23
	chr	LG25	0	48751593	chr25
	chr	LG26	0	30086496	chr26
	chr	LG27	0	39677014	chr27
	chr	LG28	0	43658239	chr28
	chr	LG29	0	44455973	chr29
	chr	LG30	0	21955514	chr30
	chr	LG31	0	44805893	chr31
	chr	LG32	0	60100041	chr32
	chr	LG33	0	21849204	chr1
	chr	LG34	0	37011837	chr2
	chr	LG35	0	16919992	chr3
	chr	LG36	0	31429309	chr4
	chr	LG37	0	34088060	chr5
	chr	LG38	0	31085751	chr6
	chr	LG39	0	16351714	chr7
	chr	LG40	0	43147990	chr8
	chr	LG41	0	30076848	chr9
	chr	LG42	0	71142342	chr10
	chr	LG43	0	56310883	chr11
	chr	LG44	0	38023466	chr12

## Sheet: Fig.1a(2)
Fig. 1a(2). Scaffolds anchored to each linkage group
LG1	LVANscaffold_1073	LVANscaffold_1637	LVANscaffold_1822	LVANscaffold_1924	LVANscaffold_2667	LVANscaffold_2547	LVANscaffold_2465	LVANscaffold_740	LVANscaffold_2131	LVANscaffold_1340	LVANscaffold_226	LVANscaffold_3183	LVANscaffold_1012	LVANscaffold_3322	LVANscaffold_1954	LVANscaffold_2834	LVANscaffold_289	LVANscaffold_265	LVANscaffold_1226	LVANscaffold_1031	LVANscaffold_2847	LVANscaffold_696	LVANscaffold_1993	LVANscaffold_1780	LVANscaffold_2141	LVANscaffold_3409	LVANscaffold_3529	LVANscaffold_1138	LVANscaffold_1254	LVANscaffold_1451	LVANscaffold_720	LVANscaffold_2326	LVANscaffold_2549	LVANscaffold_1586	LVANscaffold_2331	LVANscaffold_3053	LVANscaffold_2252	LVANscaffold_1422	LVANscaffold_2288	LVANscaffold_3044	LVANscaffold_2829	LVANscaffold_4603	LVANscaffold_2020	LVANscaffold_256	LVANscaffold_1110	LVANscaffold_752	LVANscaffold_2899	LVANscaffold_2104	LVANscaffold_3243
LG2	LVANscaffold_1933	LVANscaffold_2345	LVANscaffold_3342	LVANscaffold_2310	LVANscaffold_1112	LVANscaffold_2298	LVANscaffold_3387	LVANscaffold_974	LVANscaffold_3120	LVANscaffold_1902	LVANscaffold_1262	LVANscaffold_3156	LVANscaffold_3410	LVANscaffold_680	LVANscaffold_2658	LVANscaffold_3308	LVANscaffold_1279	LVANscaffold_2949	LVANscaffold_2323	LVANscaffold_2758	LVANscaffold_3347	LVANscaffold_1967	LVANscaffold_3037	LVANscaffold_1329	LVANscaffold_909	LVANscaffold_254	LVANscaffold_782	LVANscaffold_1712	LVANscaffold_3582	LVANscaffold_4489	LVANscaffold_3279	LVANscaffold_264	LVANscaffold_3191	LVANscaffold_6	LVANscaffold_933	LVANscaffold_3058	LVANscaffold_134	LVANscaffold_2639	LVANscaffold_1869
LG3	LVANscaffold_3276	LVANscaffold_4226	LVANscaffold_2694	LVANscaffold_1166	LVANscaffold_2669	LVANscaffold_157	LVANscaffold_528	LVANscaffold_257	LVANscaffold_2245	LVANscaffold_1414	LVANscaffold_1405	LVANscaffold_3139	LVANscaffold_3206	LVANscaffold_2300	LVANscaffold_2052	LVANscaffold_1771	LVANscaffold_1289	LVANscaffold_592	LVANscaffold_2236	LVANscaffold_1715	LVANscaffold_1512	LVANscaffold_733	LVANscaffold_1616	LVANscaffold_2642	LVANscaffold_644	LVANscaffold_550	LVANscaffold_676	LVANscaffold_2437	LVANscaffold_1644	LVANscaffold_819	LVANscaffold_930	LVANscaffold_475	LVANscaffold_3005	LVANscaffold_3439	LVANscaffold_2625	LVANscaffold_1847	LVANscaffold_1296	LVANscaffold_863	LVANscaffold_3238	LVANscaffold_1460	LVANscaffold_2028	LVANscaffold_630	LVANscaffold_1053	LVANscaffold_2046	LVANscaffold_2730	LVANscaffold_2428	LVANscaffold_1545	LVANscaffold_2792	LVANscaffold_2258
LG4	LVANscaffold_2852	LVANscaffold_1026	LVANscaffold_567	LVANscaffold_2757	LVANscaffold_2114	LVANscaffold_1609	LVANscaffold_1560	LVANscaffold_2115	LVANscaffold_3707	LVANscaffold_2147	LVANscaffold_1647	LVANscaffold_2093	LVANscaffold_4013	LVANscaffold_2394	LVANscaffold_815	LVANscaffold_3106	LVANscaffold_750	LVANscaffold_1648	LVANscaffold_2710	LVANscaffold_1428	LVANscaffold_1922	LVANscaffold_2934	LVANscaffold_924	LVANscaffold_2493	LVANscaffold_2955	LVANscaffold_3349	LVANscaffold_568	LVANscaffold_2376	LVANscaffold_1013	LVANscaffold_1634	LVANscaffold_2885	LVANscaffold_79	LVANscaffold_1684	LVANscaffold_1690	LVANscaffold_1702	LVANscaffold_2474	LVANscaffold_2153	LVANscaffold_308	LVANscaffold_1887	LVANscaffold_1381
LG5	LVANscaffold_3527	LVANscaffold_1149	LVANscaffold_3681	LVANscaffold_2889	LVANscaffold_1202	LVANscaffold_2674	LVANscaffold_1286	LVANscaffold_1945	LVANscaffold_1467	LVANscaffold_4321	LVANscaffold_3196	LVANscaffold_3029	LVANscaffold_1541	LVANscaffold_4683	LVANscaffold_2973	LVANscaffold_545	LVANscaffold_3013	LVANscaffold_207	LVANscaffold_1894	LVANscaffold_1244	LVANscaffold_1601	LVANscaffold_3705	LVANscaffold_911	LVANscaffold_1336	LVANscaffold_2164	LVANscaffold_1456	LVANscaffold_179	LVANscaffold_1505	LVANscaffold_2905	LVANscaffold_807	LVANscaffold_2472	LVANscaffold_3539	LVANscaffold_3299	LVANscaffold_1510	LVANscaffold_1896	LVANscaffold_1551	LVANscaffold_185	LVANscaffold_3351	LVANscaffold_1806	LVANscaffold_461
LG6	LVANscaffold_2228	LVANscaffold_2349	LVANscaffold_1988	LVANscaffold_3604	LVANscaffold_1471	LVANscaffold_3302	LVANscaffold_856	LVANscaffold_3499	LVANscaffold_2937	LVANscaffold_1704	LVANscaffold_1485	LVANscaffold_2500	LVANscaffold_3526	LVANscaffold_636	LVANscaffold_1230	LVANscaffold_2924	LVANscaffold_1583	LVANscaffold_3152	LVANscaffold_4009	LVANscaffold_1783	LVANscaffold_2461	LVANscaffold_2715	LVANscaffold_2711	LVANscaffold_1088	LVANscaffold_2635	LVANscaffold_1891	LVANscaffold_858	LVANscaffold_2059	LVANscaffold_2441	LVANscaffold_1203	LVANscaffold_4433	LVANscaffold_4614	LVANscaffold_659	LVANscaffold_1447	LVANscaffold_2079	LVANscaffold_3543	LVANscaffold_222	LVANscaffold_1523	LVANscaffold_1137	LVANscaffold_2089	LVANscaffold_972	LVANscaffold_1854	LVANscaffold_3344	LVANscaffold_997	LVANscaffold_1057	LVANscaffold_1068	LVANscaffold_1850	LVANscaffold_1895	LVANscaffold_534
LG7	LVANscaffold_1999	LVANscaffold_4112	LVANscaffold_3340	LVANscaffold_1219	LVANscaffold_2274	LVANscaffold_922	LVANscaffold_1846	LVANscaffold_783	LVANscaffold_2898	LVANscaffold_3546	LVANscaffold_2857	LVANscaffold_1677	LVANscaffold_1726	LVANscaffold_2374	LVANscaffold_1175	LVANscaffold_2477	LVANscaffold_3128	LVANscaffold_1508	LVANscaffold_712	LVANscaffold_551	LVANscaffold_2011	LVANscaffold_1215	LVANscaffold_1590	LVANscaffold_1106	LVANscaffold_1018	LVANscaffold_1030	LVANscaffold_3456	LVANscaffold_2832	LVANscaffold_1908	LVANscaffold_2101	LVANscaffold_2793	LVANscaffold_3246	LVANscaffold_2276	LVANscaffold_1269	LVANscaffold_2092	LVANscaffold_2566	LVANscaffold_2431	LVANscaffold_8	LVANscaffold_2820	LVANscaffold_2189	LVANscaffold_1935	LVANscaffold_664	LVANscaffold_1453	LVANscaffold_2595
LG8	LVANscaffold_686	LVANscaffold_1495	LVANscaffold_158	LVANscaffold_3382	LVANscaffold_499	LVANscaffold_2037	LVANscaffold_2661	LVANscaffold_2337	LVANscaffold_4519	LVANscaffold_1696	LVANscaffold_2527	LVANscaffold_1719	LVANscaffold_2865	LVANscaffold_221	LVANscaffold_808	LVANscaffold_2692	LVANscaffold_2740	LVANscaffold_4274	LVANscaffold_1237	LVANscaffold_3516	LVANscaffold_1382	LVANscaffold_3967	LVANscaffold_3485	LVANscaffold_3235	LVANscaffold_2237	LVANscaffold_2006	LVANscaffold_605	LVANscaffold_2952	LVANscaffold_1123	LVANscaffold_276	LVANscaffold_2391	LVANscaffold_3182	LVANscaffold_3432	LVANscaffold_2878	LVANscaffold_2193	LVANscaffold_2314	LVANscaffold_2151	LVANscaffold_3395	LVANscaffold_3556	LVANscaffold_197	LVANscaffold_3394	LVANscaffold_3199	LVANscaffold_580	LVANscaffold_3287	LVANscaffold_1928	LVANscaffold_2287	LVANscaffold_2442	LVANscaffold_2148
LG9	LVANscaffold_629	LVANscaffold_1556	LVANscaffold_1108	LVANscaffold_2802	LVANscaffold_2845	LVANscaffold_1659	LVANscaffold_2512	LVANscaffold_702	LVANscaffold_3260	LVANscaffold_3386	LVANscaffold_2077	LVANscaffold_544	LVANscaffold_2987	LVANscaffold_3566	LVANscaffold_976	LVANscaffold_4338	LVANscaffold_2935	LVANscaffold_2491	LVANscaffold_4583	LVANscaffold_3833	LVANscaffold_450	LVANscaffold_2823	LVANscaffold_2960	LVANscaffold_2644	LVANscaffold_2958	LVANscaffold_700	LVANscaffold_2269	LVANscaffold_3218	LVANscaffold_2180	LVANscaffold_842	LVANscaffold_779	LVANscaffold_2777	LVANscaffold_3778	LVANscaffold_2753	LVANscaffold_2116	LVANscaffold_2243	LVANscaffold_1825	LVANscaffold_805	LVANscaffold_894	LVANscaffold_2371	LVANscaffold_1966	LVANscaffold_195	LVANscaffold_3447	LVANscaffold_2656	LVANscaffold_2611	LVANscaffold_1835	LVANscaffold_2479	LVANscaffold_2858	LVANscaffold_691
LG10	LVANscaffold_800	LVANscaffold_4553	LVANscaffold_3040	LVANscaffold_2915	LVANscaffold_3944	LVANscaffold_4142	LVANscaffold_956	LVANscaffold_2047	LVANscaffold_1015	LVANscaffold_3552	LVANscaffold_2256	LVANscaffold_2786	LVANscaffold_1811	LVANscaffold_156	LVANscaffold_1900	LVANscaffold_3487	LVANscaffold_2877	LVANscaffold_896	LVANscaffold_1666	LVANscaffold_2388	LVANscaffold_2969	LVANscaffold_1635	LVANscaffold_948	LVANscaffold_3321	LVANscaffold_3153	LVANscaffold_1525	LVANscaffold_3201	LVANscaffold_2378	LVANscaffold_1998	LVANscaffold_600	LVANscaffold_1192	LVANscaffold_2139	LVANscaffold_3431	LVANscaffold_3553	LVANscaffold_1459	LVANscaffold_1036	LVANscaffold_3568	LVANscaffold_5	LVANscaffold_3440	LVANscaffold_1188	LVANscaffold_975	LVANscaffold_3006	LVANscaffold_1306	LVANscaffold_1951	LVANscaffold_2334	LVANscaffold_1334	LVANscaffold_1440	LVANscaffold_1849	LVANscaffold_732
LG11	LVANscaffold_2631	LVANscaffold_300	LVANscaffold_2887	LVANscaffold_2784	LVANscaffold_1897	LVANscaffold_3086	LVANscaffold_1975	LVANscaffold_729	LVANscaffold_3501	LVANscaffold_3567	LVANscaffold_1156	LVANscaffold_1126	LVANscaffold_2140	LVANscaffold_928	LVANscaffold_3554	LVANscaffold_238	LVANscaffold_1949	LVANscaffold_2171	LVANscaffold_2875	LVANscaffold_2561	LVANscaffold_572	LVANscaffold_1257	LVANscaffold_1078	LVANscaffold_487	LVANscaffold_3514	LVANscaffold_25	LVANscaffold_1955	LVANscaffold_2322	LVANscaffold_3242	LVANscaffold_3475	LVANscaffold_3453	LVANscaffold_641	LVANscaffold_3532	LVANscaffold_1359	LVANscaffold_2684	LVANscaffold_2698	LVANscaffold_1454	LVANscaffold_1446	LVANscaffold_2400	LVANscaffold_3223	LVANscaffold_656	LVANscaffold_3208	LVANscaffold_2771	LVANscaffold_2688	LVANscaffold_3001	LVANscaffold_870	LVANscaffold_2125	LVANscaffold_2645	LVANscaffold_2390
LG12	LVANscaffold_1457	LVANscaffold_2342	LVANscaffold_1065	LVANscaffold_1404	LVANscaffold_823	LVANscaffold_3391	LVANscaffold_1548	LVANscaffold_2597	LVANscaffold_621	LVANscaffold_3244	LVANscaffold_1536	LVANscaffold_3320	LVANscaffold_1292	LVANscaffold_288	LVANscaffold_500	LVANscaffold_717	LVANscaffold_899	LVANscaffold_1750	LVANscaffold_1827	LVANscaffold_902	LVANscaffold_1120	LVANscaffold_3257	LVANscaffold_213	LVANscaffold_615	LVANscaffold_298	LVANscaffold_2951	LVANscaffold_533	LVANscaffold_1602	LVANscaffold_1507	LVANscaffold_2612	LVANscaffold_2825	LVANscaffold_1468	LVANscaffold_2608
LG13	LVANscaffold_3180	LVANscaffold_2866	LVANscaffold_1267	LVANscaffold_1054	LVANscaffold_3355	LVANscaffold_1481	LVANscaffold_1809	LVANscaffold_2615	LVANscaffold_1802	LVANscaffold_1439	LVANscaffold_3272	LVANscaffold_1974	LVANscaffold_1177	LVANscaffold_88	LVANscaffold_1720	LVANscaffold_2728	LVANscaffold_1598	LVANscaffold_1845	LVANscaffold_675	LVANscaffold_1064	LVANscaffold_2927	LVANscaffold_1264	LVANscaffold_2294	LVANscaffold_1121	LVANscaffold_3104	LVANscaffold_2406	LVANscaffold_796	LVANscaffold_266	LVANscaffold_3676	LVANscaffold_1198	LVANscaffold_1889	LVANscaffold_1631	LVANscaffold_803	LVANscaffold_1356	LVANscaffold_3056	LVANscaffold_2393	LVANscaffold_507	LVANscaffold_1206	LVANscaffold_1104	LVANscaffold_824	LVANscaffold_2192	LVANscaffold_2201	LVANscaffold_2239	LVANscaffold_1948	LVANscaffold_2417	LVANscaffold_1412	LVANscaffold_2281	LVANscaffold_2054	LVANscaffold_1308
LG14	LVANscaffold_2170	LVANscaffold_2764	LVANscaffold_1186	LVANscaffold_2159	LVANscaffold_462	LVANscaffold_3073	LVANscaffold_2373
LG15	LVANscaffold_3360	LVANscaffold_150	LVANscaffold_263	LVANscaffold_2797	LVANscaffold_1324	LVANscaffold_244	LVANscaffold_3150	LVANscaffold_2879	LVANscaffold_3561	LVANscaffold_1158	LVANscaffold_3458	LVANscaffold_1148	LVANscaffold_3358	LVANscaffold_813	LVANscaffold_2063	LVANscaffold_3143	LVANscaffold_2016	LVANscaffold_1473	LVANscaffold_1550	LVANscaffold_2921	LVANscaffold_2671	LVANscaffold_3426	LVANscaffold_1965	LVANscaffold_2933	LVANscaffold_1489	LVANscaffold_2528	LVANscaffold_843	LVANscaffold_2916	LVANscaffold_1760	LVANscaffold_1623	LVANscaffold_2872	LVANscaffold_554	LVANscaffold_649	LVANscaffold_751	LVANscaffold_792	LVANscaffold_2676	LVANscaffold_3082	LVANscaffold_1599	LVANscaffold_1530	LVANscaffold_3059	LVANscaffold_1879	LVANscaffold_2083	LVANscaffold_1285	LVANscaffold_2454	LVANscaffold_2591	LVANscaffold_776	LVANscaffold_1466	LVANscaffold_2790	LVANscaffold_208
LG16	LVANscaffold_3489	LVANscaffold_3517	LVANscaffold_1070	LVANscaffold_3504	LVANscaffold_4596	LVANscaffold_3366	LVANscaffold_964	LVANscaffold_1823	LVANscaffold_990	LVANscaffold_3181	LVANscaffold_1147	LVANscaffold_1181	LVANscaffold_1793	LVANscaffold_988	LVANscaffold_1622	LVANscaffold_1918	LVANscaffold_3512	LVANscaffold_2913	LVANscaffold_609	LVANscaffold_2136	LVANscaffold_2799	LVANscaffold_2743	LVANscaffold_874	LVANscaffold_2988	LVANscaffold_3023	LVANscaffold_147	LVANscaffold_1728	LVANscaffold_2540	LVANscaffold_3050	LVANscaffold_224	LVANscaffold_3094	LVANscaffold_284	LVANscaffold_758	LVANscaffold_1093	LVANscaffold_794	LVANscaffold_628	LVANscaffold_1132	LVANscaffold_2386	LVANscaffold_2448	LVANscaffold_1562	LVANscaffold_671	LVANscaffold_2460	LVANscaffold_2105	LVANscaffold_3074	LVANscaffold_709	LVANscaffold_2592	LVANscaffold_1839	LVANscaffold_2747	LVANscaffold_871
LG17	LVANscaffold_2844	LVANscaffold_3635	LVANscaffold_2548	LVANscaffold_4658	LVANscaffold_1363	LVANscaffold_2242	LVANscaffold_1385	LVANscaffold_2831	LVANscaffold_2446	LVANscaffold_1501	LVANscaffold_3290	LVANscaffold_3937	LVANscaffold_818	LVANscaffold_3738	LVANscaffold_1618	LVANscaffold_1469	LVANscaffold_2253	LVANscaffold_3047	LVANscaffold_787	LVANscaffold_1299	LVANscaffold_820	LVANscaffold_2005	LVANscaffold_2731	LVANscaffold_3198	LVANscaffold_2202	LVANscaffold_232	LVANscaffold_2514	LVANscaffold_1128	LVANscaffold_2496	LVANscaffold_1212	LVANscaffold_1740	LVANscaffold_736	LVANscaffold_2235	LVANscaffold_1672	LVANscaffold_1831	LVANscaffold_722	LVANscaffold_1878	LVANscaffold_3359	LVANscaffold_4499	LVANscaffold_849	LVANscaffold_869	LVANscaffold_2127	LVANscaffold_23	LVANscaffold_1841	LVANscaffold_2060	LVANscaffold_1284	LVANscaffold_274	LVANscaffold_2165	LVANscaffold_2930
LG18	LVANscaffold_2662	LVANscaffold_735	LVANscaffold_2145	LVANscaffold_2841	LVANscaffold_3027	LVANscaffold_558	LVANscaffold_3234	LVANscaffold_541	LVANscaffold_2520	LVANscaffold_3325	LVANscaffold_3319	LVANscaffold_4078	LVANscaffold_470	LVANscaffold_3455	LVANscaffold_2041	LVANscaffold_2110	LVANscaffold_1127	LVANscaffold_679	LVANscaffold_3490	LVANscaffold_2690	LVANscaffold_2505	LVANscaffold_1693	LVANscaffold_3297	LVANscaffold_3305	LVANscaffold_2265	LVANscaffold_2752	LVANscaffold_1749	LVANscaffold_646	LVANscaffold_2807	LVANscaffold_2503	LVANscaffold_748	LVANscaffold_1956	LVANscaffold_83	LVANscaffold_1676	LVANscaffold_1976
LG19	LVANscaffold_1032	LVANscaffold_852	LVANscaffold_1784	LVANscaffold_2868	LVANscaffold_1144	LVANscaffold_1567	LVANscaffold_2965	LVANscaffold_1463	LVANscaffold_2167	LVANscaffold_2142	LVANscaffold_1435	LVANscaffold_2095	LVANscaffold_2705	LVANscaffold_2550	LVANscaffold_1019	LVANscaffold_1971	LVANscaffold_2350	LVANscaffold_2482	LVANscaffold_1995	LVANscaffold_3219	LVANscaffold_640	LVANscaffold_1045	LVANscaffold_2155	LVANscaffold_2103	LVANscaffold_2742	LVANscaffold_943	LVANscaffold_1213	LVANscaffold_2464	LVANscaffold_687	LVANscaffold_2526	LVANscaffold_1654	LVANscaffold_1678	LVANscaffold_305	LVANscaffold_699	LVANscaffold_2709	LVANscaffold_2508	LVANscaffold_1252	LVANscaffold_892	LVANscaffold_2415	LVANscaffold_2429	LVANscaffold_1231	LVANscaffold_27	LVANscaffold_1004	LVANscaffold_1767	LVANscaffold_455	LVANscaffold_1657	LVANscaffold_2648	LVANscaffold_756	LVANscaffold_3537
LG20	LVANscaffold_2531	LVANscaffold_3389	LVANscaffold_562	LVANscaffold_2840	LVANscaffold_2695	LVANscaffold_3953	LVANscaffold_3025	LVANscaffold_2247	LVANscaffold_2726	LVANscaffold_1584	LVANscaffold_2003	LVANscaffold_3402	LVANscaffold_1764	LVANscaffold_3408	LVANscaffold_486	LVANscaffold_492	LVANscaffold_3012	LVANscaffold_828	LVANscaffold_1546	LVANscaffold_2567	LVANscaffold_1159	LVANscaffold_2773	LVANscaffold_3467	LVANscaffold_2086	LVANscaffold_71	LVANscaffold_62	LVANscaffold_1245	LVANscaffold_1912	LVANscaffold_3314	LVANscaffold_1033	LVANscaffold_1094	LVANscaffold_935	LVANscaffold_2481	LVANscaffold_1114	LVANscaffold_2532	LVANscaffold_2410	LVANscaffold_452	LVANscaffold_643	LVANscaffold_2557	LVANscaffold_727	LVANscaffold_3518	LVANscaffold_2382	LVANscaffold_1667	LVANscaffold_793	LVANscaffold_3211	LVANscaffold_471	LVANscaffold_2224	LVANscaffold_2714	LVANscaffold_1010
LG21	LVANscaffold_3046	LVANscaffold_1097	LVANscaffold_1390	LVANscaffold_2577	LVANscaffold_529	LVANscaffold_2398	LVANscaffold_1347	LVANscaffold_3213
LG22	LVANscaffold_1880	LVANscaffold_761	LVANscaffold_1557	LVANscaffold_1028	LVANscaffold_560	LVANscaffold_3855	LVANscaffold_2867	LVANscaffold_1042	LVANscaffold_847	LVANscaffold_1600	LVANscaffold_448	LVANscaffold_198	LVANscaffold_1832	LVANscaffold_1345	LVANscaffold_3313	LVANscaffold_841	LVANscaffold_891	LVANscaffold_2118	LVANscaffold_2578	LVANscaffold_1851	LVANscaffold_3090	LVANscaffold_3309	LVANscaffold_3667	LVANscaffold_3092	LVANscaffold_2814	LVANscaffold_3562	LVANscaffold_2223	LVANscaffold_1906	LVANscaffold_2107	LVANscaffold_1300	LVANscaffold_1444	LVANscaffold_2451	LVANscaffold_483	LVANscaffold_2946	LVANscaffold_3185	LVANscaffold_1663	LVANscaffold_3452	LVANscaffold_2306	LVANscaffold_797	LVANscaffold_1511	LVANscaffold_1587	LVANscaffold_3510	LVANscaffold_2488	LVANscaffold_2074
LG23	LVANscaffold_4088	LVANscaffold_2989	LVANscaffold_913	LVANscaffold_2108	LVANscaffold_1982	LVANscaffold_1087	LVANscaffold_145	LVANscaffold_1543	LVANscaffold_1997	LVANscaffold_561	LVANscaffold_2150	LVANscaffold_1273	LVANscaffold_166	LVANscaffold_721	LVANscaffold_950	LVANscaffold_3424	LVANscaffold_525	LVANscaffold_753	LVANscaffold_3541	LVANscaffold_4536	LVANscaffold_1836
LG24	LVANscaffold_1649	LVANscaffold_2377	LVANscaffold_2945	LVANscaffold_2962	LVANscaffold_2459	LVANscaffold_1442	LVANscaffold_1594	LVANscaffold_3506	LVANscaffold_764	LVANscaffold_3240	LVANscaffold_3267	LVANscaffold_2713	LVANscaffold_1184	LVANscaffold_2130	LVANscaffold_1171	LVANscaffold_1866	LVANscaffold_940	LVANscaffold_908	LVANscaffold_3310	LVANscaffold_2562	LVANscaffold_2918	LVANscaffold_3369	LVANscaffold_2741	LVANscaffold_3157	LVANscaffold_255	LVANscaffold_1532	LVANscaffold_2408	LVANscaffold_2668	LVANscaffold_1223	LVANscaffold_4654	LVANscaffold_2302	LVANscaffold_3301	LVANscaffold_1534	LVANscaffold_1477	LVANscaffold_38	LVANscaffold_2822	LVANscaffold_2359	LVANscaffold_1660	LVANscaffold_3978	LVANscaffold_2736	LVANscaffold_887	LVANscaffold_777	LVANscaffold_2687	LVANscaffold_637	LVANscaffold_831	LVANscaffold_3186	LVANscaffold_1341	LVANscaffold_1249	LVANscaffold_923
LG25	LVANscaffold_4296	LVANscaffold_655	LVANscaffold_1758	LVANscaffold_2944	LVANscaffold_4425	LVANscaffold_1575	LVANscaffold_2401	LVANscaffold_4335	LVANscaffold_3343	LVANscaffold_2808	LVANscaffold_2763	LVANscaffold_2600	LVANscaffold_2670	LVANscaffold_498	LVANscaffold_3229	LVANscaffold_3735	LVANscaffold_1176	LVANscaffold_3127	LVANscaffold_2094	LVANscaffold_3497	LVANscaffold_2042	LVANscaffold_1785	LVANscaffold_2324	LVANscaffold_1611	LVANscaffold_993	LVANscaffold_1838	LVANscaffold_645	LVANscaffold_14	LVANscaffold_2291	LVANscaffold_2430	LVANscaffold_1172	LVANscaffold_2229	LVANscaffold_3154	LVANscaffold_569	LVANscaffold_1145	LVANscaffold_2539	LVANscaffold_927	LVANscaffold_3479	LVANscaffold_7	LVANscaffold_1413	LVANscaffold_3296	LVANscaffold_3189	LVANscaffold_3062	LVANscaffold_1917	LVANscaffold_2238	LVANscaffold_1739	LVANscaffold_260	LVANscaffold_2787	LVANscaffold_2653
LG26	LVANscaffold_945	LVANscaffold_963	LVANscaffold_624	LVANscaffold_2727	LVANscaffold_442	LVANscaffold_3404	LVANscaffold_1798	LVANscaffold_872	LVANscaffold_3525	LVANscaffold_767	LVANscaffold_1834	LVANscaffold_1196	LVANscaffold_1214	LVANscaffold_1682	LVANscaffold_1415	LVANscaffold_3148	LVANscaffold_3011	LVANscaffold_3326	LVANscaffold_2712	LVANscaffold_2185	LVANscaffold_2679	LVANscaffold_903	LVANscaffold_2186	LVANscaffold_1524	LVANscaffold_1000	LVANscaffold_574	LVANscaffold_178	LVANscaffold_1201	LVANscaffold_1236	LVANscaffold_3865	LVANscaffold_2014	LVANscaffold_2576	LVANscaffold_2985	LVANscaffold_660	LVANscaffold_1848	LVANscaffold_2851	LVANscaffold_1765	LVANscaffold_2080	LVANscaffold_1907	LVANscaffold_2546	LVANscaffold_3135	LVANscaffold_4186	LVANscaffold_2775	LVANscaffold_1603	LVANscaffold_1486	LVANscaffold_1652	LVANscaffold_1643	LVANscaffold_505	LVANscaffold_3119
LG27	LVANscaffold_979	LVANscaffold_2468	LVANscaffold_952	LVANscaffold_2806	LVANscaffold_1633	LVANscaffold_530	LVANscaffold_2697	LVANscaffold_3331	LVANscaffold_2761	LVANscaffold_610	LVANscaffold_4191	LVANscaffold_1368	LVANscaffold_277	LVANscaffold_3381	LVANscaffold_4512	LVANscaffold_2629	LVANscaffold_2947	LVANscaffold_2483	LVANscaffold_1276	LVANscaffold_2702	LVANscaffold_2995	LVANscaffold_969	LVANscaffold_2332	LVANscaffold_2387	LVANscaffold_3138	LVANscaffold_1399	LVANscaffold_1060	LVANscaffold_1797	LVANscaffold_934	LVANscaffold_3415	LVANscaffold_3190	LVANscaffold_2848	LVANscaffold_3306	LVANscaffold_460	LVANscaffold_839	LVANscaffold_2351	LVANscaffold_4360	LVANscaffold_581	LVANscaffold_2981	LVANscaffold_1929	LVANscaffold_1577	LVANscaffold_1646	LVANscaffold_3262	LVANscaffold_18	LVANscaffold_2725	LVANscaffold_2498	LVANscaffold_2542	LVANscaffold_2789	LVANscaffold_188
LG28	LVANscaffold_1698	LVANscaffold_270	LVANscaffold_3515	LVANscaffold_1434	LVANscaffold_1091	LVANscaffold_2510	LVANscaffold_2873	LVANscaffold_1519	LVANscaffold_29	LVANscaffold_2299	LVANscaffold_2091	LVANscaffold_1744	LVANscaffold_2929	LVANscaffold_3511	LVANscaffold_3107	LVANscaffold_2260	LVANscaffold_1517	LVANscaffold_3544	LVANscaffold_113	LVANscaffold_1044	LVANscaffold_1418	LVANscaffold_496	LVANscaffold_2196	LVANscaffold_1020	LVANscaffold_2977	LVANscaffold_2075	LVANscaffold_1638	LVANscaffold_557	LVANscaffold_1209	LVANscaffold_1961	LVANscaffold_827	LVANscaffold_1795	LVANscaffold_2849	LVANscaffold_3060	LVANscaffold_2801	LVANscaffold_2691	LVANscaffold_1366	LVANscaffold_1761	LVANscaffold_1711	LVANscaffold_3564	LVANscaffold_801	LVANscaffold_3397	LVANscaffold_1799	LVANscaffold_1796	LVANscaffold_2776	LVANscaffold_3171	LVANscaffold_2544	LVANscaffold_1263	LVANscaffold_3286
LG29	LVANscaffold_3379	LVANscaffold_2160	LVANscaffold_2010	LVANscaffold_1239	LVANscaffold_2199	LVANscaffold_2959	LVANscaffold_2303	LVANscaffold_3478	LVANscaffold_2719	LVANscaffold_1710	LVANscaffold_724	LVANscaffold_2353	LVANscaffold_1455	LVANscaffold_3827	LVANscaffold_1810	LVANscaffold_3069	LVANscaffold_3048	LVANscaffold_2473	LVANscaffold_2926	LVANscaffold_3282	LVANscaffold_588	LVANscaffold_1295	LVANscaffold_236	LVANscaffold_2050	LVANscaffold_3441	LVANscaffold_1051	LVANscaffold_1282	LVANscaffold_1535	LVANscaffold_1707	LVANscaffold_1626	LVANscaffold_1458	LVANscaffold_2911	LVANscaffold_1351	LVANscaffold_1182	LVANscaffold_2319	LVANscaffold_261	LVANscaffold_1559	LVANscaffold_1046	LVANscaffold_17	LVANscaffold_419	LVANscaffold_2507	LVANscaffold_611	LVANscaffold_3203	LVANscaffold_2366	LVANscaffold_2657	LVANscaffold_1794	LVANscaffold_2525	LVANscaffold_1317	LVANscaffold_2643
LG30	LVANscaffold_589	LVANscaffold_745	LVANscaffold_1208	LVANscaffold_1406	LVANscaffold_2908	LVANscaffold_3572	LVANscaffold_2282	LVANscaffold_3873	LVANscaffold_1062	LVANscaffold_2216	LVANscaffold_3438	LVANscaffold_2067	LVANscaffold_269	LVANscaffold_2031	LVANscaffold_1662	LVANscaffold_3345	LVANscaffold_947	LVANscaffold_850	LVANscaffold_2994	LVANscaffold_2128	LVANscaffold_3952	LVANscaffold_3388	LVANscaffold_1075	LVANscaffold_468	LVANscaffold_731	LVANscaffold_757	LVANscaffold_1006	LVANscaffold_3411	LVANscaffold_937	LVANscaffold_3095	LVANscaffold_1774	LVANscaffold_2619	LVANscaffold_161	LVANscaffold_910	LVANscaffold_1072	LVANscaffold_1964	LVANscaffold_2664	LVANscaffold_2696	LVANscaffold_2471	LVANscaffold_2553	LVANscaffold_1592	LVANscaffold_3144	LVANscaffold_1339	LVANscaffold_3032	LVANscaffold_760	LVANscaffold_2007	LVANscaffold_1288	LVANscaffold_738	LVANscaffold_688
LG31	LVANscaffold_1089	LVANscaffold_1494	LVANscaffold_1936	LVANscaffold_775	LVANscaffold_1271	LVANscaffold_2518	LVANscaffold_3071	LVANscaffold_1826	LVANscaffold_3068	LVANscaffold_205	LVANscaffold_1205	LVANscaffold_1472	LVANscaffold_2993	LVANscaffold_519	LVANscaffold_1225	LVANscaffold_1155	LVANscaffold_1047	LVANscaffold_3270	LVANscaffold_28	LVANscaffold_243	LVANscaffold_3398	LVANscaffold_2734	LVANscaffold_2210	LVANscaffold_2355	LVANscaffold_941	LVANscaffold_3448	LVANscaffold_2906	LVANscaffold_706	LVANscaffold_3346	LVANscaffold_1531	LVANscaffold_1766	LVANscaffold_2453	LVANscaffold_211	LVANscaffold_1606	LVANscaffold_3500	LVANscaffold_1011	LVANscaffold_234	LVANscaffold_556	LVANscaffold_866	LVANscaffold_2641	LVANscaffold_279	LVANscaffold_1762	LVANscaffold_2476	LVANscaffold_601	LVANscaffold_3378	LVANscaffold_1228	LVANscaffold_1332	LVANscaffold_667	LVANscaffold_3367
LG32	LVANscaffold_4634	LVANscaffold_1699	LVANscaffold_1233	LVANscaffold_3557	LVANscaffold_3165	LVANscaffold_1571	LVANscaffold_497	LVANscaffold_2521	LVANscaffold_1069	LVANscaffold_3214	LVANscaffold_1689	LVANscaffold_1628	LVANscaffold_704	LVANscaffold_2076	LVANscaffold_1756	LVANscaffold_2721	LVANscaffold_3202	LVANscaffold_21	LVANscaffold_2772	LVANscaffold_474	LVANscaffold_769	LVANscaffold_2049	LVANscaffold_1071	LVANscaffold_3417	LVANscaffold_1844	LVANscaffold_851	LVANscaffold_4579	LVANscaffold_3173	LVANscaffold_885	LVANscaffold_1260	LVANscaffold_3291	LVANscaffold_785	LVANscaffold_97	LVANscaffold_273	LVANscaffold_235	LVANscaffold_4257	LVANscaffold_2948	LVANscaffold_1709	LVANscaffold_1140	LVANscaffold_4682	LVANscaffold_2754	LVANscaffold_582	LVANscaffold_1229	LVANscaffold_1173	LVANscaffold_3091	LVANscaffold_575	LVANscaffold_2895	LVANscaffold_639	LVANscaffold_1520
LG33	LVANscaffold_1129	LVANscaffold_703	LVANscaffold_1079	LVANscaffold_3028	LVANscaffold_2109	LVANscaffold_3929	LVANscaffold_1167	LVANscaffold_2385	LVANscaffold_2026	LVANscaffold_3536	LVANscaffold_1642	LVANscaffold_2907	LVANscaffold_1312	LVANscaffold_1409	LVANscaffold_2395	LVANscaffold_1706	LVANscaffold_1589	LVANscaffold_2556	LVANscaffold_2433	LVANscaffold_2290	LVANscaffold_1566	LVANscaffold_1180	LVANscaffold_2963	LVANscaffold_559	LVANscaffold_3268	LVANscaffold_296	LVANscaffold_2984	LVANscaffold_1713	LVANscaffold_1812	LVANscaffold_2587	LVANscaffold_472	LVANscaffold_3187	LVANscaffold_618	LVANscaffold_2226	LVANscaffold_1303	LVANscaffold_1389	LVANscaffold_2424	LVANscaffold_1875	LVANscaffold_2839	LVANscaffold_2318	LVANscaffold_87	LVANscaffold_3466	LVANscaffold_897	LVANscaffold_250	LVANscaffold_3365	LVANscaffold_2968	LVANscaffold_1394	LVANscaffold_1727	LVANscaffold_508
LG34	LVANscaffold_1304	LVANscaffold_4149	LVANscaffold_2138	LVANscaffold_2638	LVANscaffold_678	LVANscaffold_593	LVANscaffold_1280	LVANscaffold_3134	LVANscaffold_3178	LVANscaffold_806	LVANscaffold_146	LVANscaffold_1200	LVANscaffold_3049	LVANscaffold_2452	LVANscaffold_741	LVANscaffold_3146	LVANscaffold_3384	LVANscaffold_2268	LVANscaffold_1474	LVANscaffold_2321	LVANscaffold_726	LVANscaffold_291	LVANscaffold_2624	LVANscaffold_2515	LVANscaffold_1211	LVANscaffold_540	LVANscaffold_1939	LVANscaffold_3449	LVANscaffold_3130	LVANscaffold_478	LVANscaffold_3263	LVANscaffold_2123	LVANscaffold_2530	LVANscaffold_2273	LVANscaffold_2309	LVANscaffold_634	LVANscaffold_1502	LVANscaffold_3212	LVANscaffold_2522	LVANscaffold_2266	LVANscaffold_1805	LVANscaffold_1547	LVANscaffold_3399	LVANscaffold_1990	LVANscaffold_1342	LVANscaffold_939	LVANscaffold_2568	LVANscaffold_2675	LVANscaffold_1427
LG35	LVANscaffold_1503	LVANscaffold_900	LVANscaffold_1395	LVANscaffold_3008	LVANscaffold_625	LVANscaffold_1533	LVANscaffold_1005	LVANscaffold_1190	LVANscaffold_642	LVANscaffold_2846	LVANscaffold_524	LVANscaffold_595	LVANscaffold_3548	LVANscaffold_2886	LVANscaffold_2718	LVANscaffold_2552	LVANscaffold_3174	LVANscaffold_1118	LVANscaffold_1426	LVANscaffold_3237	LVANscaffold_798	LVANscaffold_716	LVANscaffold_946	LVANscaffold_2524	LVANscaffold_1499	LVANscaffold_1277	LVANscaffold_1021	LVANscaffold_2751	LVANscaffold_1386	LVANscaffold_3019	LVANscaffold_1376	LVANscaffold_2466	LVANscaffold_3904	LVANscaffold_1224	LVANscaffold_4218	LVANscaffold_1491	LVANscaffold_3766	LVANscaffold_2594	LVANscaffold_3460	LVANscaffold_3110	LVANscaffold_1565	LVANscaffold_2102	LVANscaffold_4199
LG36	LVANscaffold_3105	LVANscaffold_135	LVANscaffold_536	LVANscaffold_1143	LVANscaffold_2634	LVANscaffold_1862	LVANscaffold_1944	LVANscaffold_2961	LVANscaffold_1408	LVANscaffold_3149	LVANscaffold_2931	LVANscaffold_328	LVANscaffold_1685	LVANscaffold_1705	LVANscaffold_967	LVANscaffold_1873	LVANscaffold_2249	LVANscaffold_1353	LVANscaffold_2463	LVANscaffold_648	LVANscaffold_2111	LVANscaffold_2701	LVANscaffold_1210	LVANscaffold_3003	LVANscaffold_1870	LVANscaffold_1259	LVANscaffold_2470	LVANscaffold_1253	LVANscaffold_1582	LVANscaffold_2176	LVANscaffold_1243	LVANscaffold_3341	LVANscaffold_2513	LVANscaffold_171	LVANscaffold_2412	LVANscaffold_2027	LVANscaffold_4647	LVANscaffold_3254	LVANscaffold_2782	LVANscaffold_1346	LVANscaffold_1884	LVANscaffold_1516	LVANscaffold_2195	LVANscaffold_784	LVANscaffold_2818	LVANscaffold_1518	LVANscaffold_2623	LVANscaffold_2009	LVANscaffold_22
LG37	LVANscaffold_881	LVANscaffold_2198	LVANscaffold_1632	LVANscaffold_2088	LVANscaffold_2950	LVANscaffold_3312	LVANscaffold_280	LVANscaffold_3057	LVANscaffold_1438	LVANscaffold_955	LVANscaffold_3151	LVANscaffold_2457	LVANscaffold_865	LVANscaffold_1636	LVANscaffold_2187	LVANscaffold_2203	LVANscaffold_2422	LVANscaffold_3109	LVANscaffold_3323	LVANscaffold_1195	LVANscaffold_2304	LVANscaffold_2509	LVANscaffold_2284	LVANscaffold_995	LVANscaffold_2120	LVANscaffold_2991	LVANscaffold_3352	LVANscaffold_867	LVANscaffold_2296	LVANscaffold_2678	LVANscaffold_585	LVANscaffold_2774	LVANscaffold_1921	LVANscaffold_2208	LVANscaffold_620	LVANscaffold_3067	LVANscaffold_981	LVANscaffold_1572	LVANscaffold_2516	LVANscaffold_3987	LVANscaffold_2610	LVANscaffold_2146	LVANscaffold_565	LVANscaffold_1581	LVANscaffold_1221	LVANscaffold_612	LVANscaffold_1671	LVANscaffold_1388	LVANscaffold_2070
LG38	LVANscaffold_1953	LVANscaffold_1400	LVANscaffold_651	LVANscaffold_3508	LVANscaffold_2379	LVANscaffold_919	LVANscaffold_15	LVANscaffold_2618	LVANscaffold_1169	LVANscaffold_1008	LVANscaffold_2121	LVANscaffold_2021	LVANscaffold_1607	LVANscaffold_26	LVANscaffold_1041	LVANscaffold_168	LVANscaffold_3108	LVANscaffold_1139	LVANscaffold_1322	LVANscaffold_591	LVANscaffold_1309	LVANscaffold_2194	LVANscaffold_2551	LVANscaffold_3081	LVANscaffold_3248	LVANscaffold_1867	LVANscaffold_2788	LVANscaffold_781	LVANscaffold_2058	LVANscaffold_2604	LVANscaffold_3482	LVANscaffold_2699	LVANscaffold_989	LVANscaffold_2313	LVANscaffold_1369	LVANscaffold_3393	LVANscaffold_942	LVANscaffold_1730	LVANscaffold_2215	LVANscaffold_563	LVANscaffold_1700	LVANscaffold_3079	LVANscaffold_2420	LVANscaffold_1	LVANscaffold_3542	LVANscaffold_518	LVANscaffold_3292	LVANscaffold_1375	LVANscaffold_1579
LG39	LVANscaffold_1697	LVANscaffold_2863	LVANscaffold_2392	LVANscaffold_2122	LVANscaffold_2438	LVANscaffold_936	LVANscaffold_2485	LVANscaffold_3176	LVANscaffold_1620	LVANscaffold_1612	LVANscaffold_1570	LVANscaffold_2803	LVANscaffold_1432	LVANscaffold_608	LVANscaffold_2570	LVANscaffold_2369	LVANscaffold_2762	LVANscaffold_725	LVANscaffold_985	LVANscaffold_663	LVANscaffold_2517	LVANscaffold_1658	LVANscaffold_2158	LVANscaffold_1857	LVANscaffold_1320	LVANscaffold_1142	LVANscaffold_1063	LVANscaffold_3373	LVANscaffold_878	LVANscaffold_1316	LVANscaffold_2280	LVANscaffold_1872	LVANscaffold_3210	LVANscaffold_237	LVANscaffold_2733	LVANscaffold_309	LVANscaffold_1504	LVANscaffold_965	LVANscaffold_1708	LVANscaffold_3055	LVANscaffold_837	LVANscaffold_3494	LVANscaffold_4277
LG40	LVANscaffold_2673	LVANscaffold_1724	LVANscaffold_1437	LVANscaffold_2346	LVANscaffold_3041	LVANscaffold_2154	LVANscaffold_3558	LVANscaffold_2870	LVANscaffold_4005	LVANscaffold_2768	LVANscaffold_4268	LVANscaffold_658	LVANscaffold_4522	LVANscaffold_16	LVANscaffold_2723	LVANscaffold_3332	LVANscaffold_2257	LVANscaffold_4235	LVANscaffold_791	LVANscaffold_253	LVANscaffold_564	LVANscaffold_302	LVANscaffold_1746	LVANscaffold_1074	LVANscaffold_2707	LVANscaffold_1670	LVANscaffold_2495	LVANscaffold_1723	LVANscaffold_1327	LVANscaffold_1318	LVANscaffold_3403	LVANscaffold_698	LVANscaffold_1734	LVANscaffold_1576	LVANscaffold_1311	LVANscaffold_2628	LVANscaffold_1133	LVANscaffold_1392	LVANscaffold_1751	LVANscaffold_1717	LVANscaffold_1417	LVANscaffold_1911	LVANscaffold_3266	LVANscaffold_2810	LVANscaffold_1899	LVANscaffold_780	LVANscaffold_1319	LVANscaffold_1294	LVANscaffold_2861
LG41	LVANscaffold_354	LVANscaffold_283	LVANscaffold_3372	LVANscaffold_893	LVANscaffold_1217	LVANscaffold_1084	LVANscaffold_2204	LVANscaffold_2627	LVANscaffold_1614	LVANscaffold_1352	LVANscaffold_2637	LVANscaffold_521	LVANscaffold_2048	LVANscaffold_3018	LVANscaffold_1095	LVANscaffold_4419	LVANscaffold_3549	LVANscaffold_1258	LVANscaffold_2922	LVANscaffold_2543	LVANscaffold_1022	LVANscaffold_1017	LVANscaffold_174	LVANscaffold_2329	LVANscaffold_884	LVANscaffold_1882	LVANscaffold_3075	LVANscaffold_1669	LVANscaffold_3423	LVANscaffold_2970	LVANscaffold_1410	LVANscaffold_1178	LVANscaffold_2717	LVANscaffold_1125	LVANscaffold_1330	LVANscaffold_2396	LVANscaffold_586	LVANscaffold_1736	LVANscaffold_3030	LVANscaffold_2769	LVANscaffold_711	LVANscaffold_596	LVANscaffold_479	LVANscaffold_2986	LVANscaffold_2233	LVANscaffold_2045	LVANscaffold_954	LVANscaffold_204	LVANscaffold_2972
LG42	LVANscaffold_3226	LVANscaffold_1365	LVANscaffold_2938	LVANscaffold_1786	LVANscaffold_2805	LVANscaffold_3083	LVANscaffold_2940	LVANscaffold_3958	LVANscaffold_2061	LVANscaffold_2124	LVANscaffold_4472	LVANscaffold_3020	LVANscaffold_1337	LVANscaffold_3538	LVANscaffold_4507	LVANscaffold_1819	LVANscaffold_2018	LVANscaffold_2966	LVANscaffold_2700	LVANscaffold_3444	LVANscaffold_708	LVANscaffold_2407	LVANscaffold_514	LVANscaffold_2098	LVANscaffold_1283	LVANscaffold_4588	LVANscaffold_4422	LVANscaffold_2402	LVANscaffold_4196	LVANscaffold_3169	LVANscaffold_2735	LVANscaffold_2279	LVANscaffold_3498	LVANscaffold_3421	LVANscaffold_1890	LVANscaffold_3255	LVANscaffold_542	LVANscaffold_2598	LVANscaffold_311	LVANscaffold_2272	LVANscaffold_4204	LVANscaffold_1815	LVANscaffold_2152	LVANscaffold_1425	LVANscaffold_2880	LVANscaffold_3126	LVANscaffold_3533	LVANscaffold_2486	LVANscaffold_3882
LG43	LVANscaffold_3374	LVANscaffold_2419	LVANscaffold_3339	LVANscaffold_953	LVANscaffold_2370	LVANscaffold_1367	LVANscaffold_960	LVANscaffold_2554	LVANscaffold_2939	LVANscaffold_1803	LVANscaffold_190	LVANscaffold_4461	LVANscaffold_477	LVANscaffold_1569	LVANscaffold_1925	LVANscaffold_3155	LVANscaffold_2112	LVANscaffold_1298	LVANscaffold_2613	LVANscaffold_604	LVANscaffold_2218	LVANscaffold_3334	LVANscaffold_2756	LVANscaffold_566	LVANscaffold_1261	LVANscaffold_2450	LVANscaffold_2085	LVANscaffold_2057	LVANscaffold_3205	LVANscaffold_1789	LVANscaffold_1445	LVANscaffold_2809	LVANscaffold_2920	LVANscaffold_926	LVANscaffold_3247	LVANscaffold_1179	LVANscaffold_3480	LVANscaffold_2078	LVANscaffold_597	LVANscaffold_3451	LVANscaffold_191	LVANscaffold_3051	LVANscaffold_2362	LVANscaffold_1199	LVANscaffold_3401	LVANscaffold_3294	LVANscaffold_2837	LVANscaffold_2489	LVANscaffold_814
LG44	LVANscaffold_1314	LVANscaffold_742	LVANscaffold_1675	LVANscaffold_4504	LVANscaffold_1747	LVANscaffold_68	LVANscaffold_710	LVANscaffold_1787	LVANscaffold_1302	LVANscaffold_2432	LVANscaffold_1528	LVANscaffold_3330	LVANscaffold_2646	LVANscaffold_1909	LVANscaffold_1061	LVANscaffold_920	LVANscaffold_2883	LVANscaffold_2815	LVANscaffold_3195	LVANscaffold_3559	LVANscaffold_590	LVANscaffold_2	LVANscaffold_3209	LVANscaffold_812	LVANscaffold_3858	LVANscaffold_2838	LVANscaffold_3225	LVANscaffold_212	LVANscaffold_2681	LVANscaffold_1037	LVANscaffold_584	LVANscaffold_2478	LVANscaffold_513	LVANscaffold_1256	LVANscaffold_1150	LVANscaffold_3477	LVANscaffold_3261	LVANscaffold_2036	LVANscaffold_3236	LVANscaffold_3162	LVANscaffold_1506	LVANscaffold_2490	LVANscaffold_987	LVANscaffold_2755	LVANscaffold_4	LVANscaffold_2914	LVANscaffold_148	LVANscaffold_1050	LVANscaffold_587
[truncated: 94 more columns]

## Sheet: Fig.1a(3)
Fig. 1a(3). Protein-coding genes present in the scaffolds
	Forward				Reverse
	LGs	Start	End		LGs	Start	End
	LG1	208290	210201		LG1	26779	28948
	LG1	226433	231336		LG1	51241	52764
	LG1	473125	490905		LG1	498585	500088
	LG1	503894	511925		LG1	533071	542791
	LG1	513561	515390		LG1	800670	805573
	LG1	561271	570284		LG1	816744	841850
	LG1	585874	592052		LG1	874775	877048
	LG1	598847	600944		LG1	1028054	1031596
	LG1	604218	618814		LG1	1279531	1282627
	LG1	740053	744612		LG1	1415166	1474168
	LG1	808220	812599		LG1	1504220	1506392
	LG1	916948	926022		LG1	1547288	1552186
	LG1	1241937	1269690		LG1	1823598	1824780
	LG1	1342753	1348534		LG1	1827860	1829021
	LG1	1394029	1405634		LG1	1835576	1836768
	LG1	1477077	1498210		LG1	1839410	1840836
	LG1	1572239	1583237		LG1	1939763	1942816
	LG1	1588609	1598356		LG1	1960559	1977689
	LG1	1798459	1803398		LG1	2013563	2017445
	LG1	1830194	1831460		LG1	2055990	2058843
	LG1	1878856	1888946		LG1	2709953	2728826
	LG1	1912319	1914445		LG1	3050061	3050563
	LG1	1998751	2009531		LG1	3214326	3218481
	LG1	2742293	2752520		LG1	3255290	3268089
	LG1	3134197	3136263		LG1	3268337	3273643
	LG1	3197120	3209620		LG1	3281123	3311487
	LG1	3717137	3721337		LG1	3385726	3408464
	LG1	3767819	3769735		LG1	3778698	3797374
	LG1	3850096	3859468		LG1	3800318	3807081
	LG1	3888657	3898174		LG1	3814988	3818668
	LG1	4408498	4413053		LG1	3820452	3827846
	LG1	4510819	4513992		LG1	3969468	3970823
	LG1	4611626	4666796		LG1	3990446	4001128
	LG1	4691952	4693630		LG1	4204941	4207037
	LG1	4747401	4760106		LG1	4224056	4226801
	LG1	4771173	4776929		LG1	4268046	4275281
	LG1	5016036	5032083		LG1	4316699	4321896
	LG1	5043433	5049806		LG1	4324176	4330630
	LG1	5065538	5075981		LG1	4383746	4388354
	LG1	5090082	5098080		LG1	4419831	4428480
	LG1	5328636	5333412		LG1	4546963	4549439
	LG1	5357315	5360698		LG1	4778932	4789773
	LG1	5753544	5769931		LG1	4801913	4813129
	LG1	5777340	5790653		LG1	4892549	4895438
	LG1	5953450	5954998		LG1	5212825	5219220
	LG1	5956030	5958803		LG1	5336863	5345989
	LG1	6090475	6091758		LG1	5488992	5491018
	LG1	6170041	6171558		LG1	5502002	5504277
	LG1	6190666	6195661		LG1	5804801	5809087
	LG1	6253562	6254989		LG1	6195972	6206431
	LG1	6332992	6334537		LG1	6339022	6344692
	LG1	6514981	6523265		LG1	6344764	6393118
	LG1	6568128	6576798		LG1	6653046	6655598
	LG1	7024728	7038023		LG1	6757221	6789329
	LG1	7149888	7153965		LG1	6838077	6840693
	LG1	7175034	7179663		LG1	7164534	7166337
	LG1	7197340	7203084		LG1	7251075	7252220
	LG1	7374120	7379831		LG1	7275695	7281249
	LG1	7453561	7455256		LG1	7330704	7332713
	LG1	7558688	7559481		LG1	7468180	7510900
	LG1	7764017	7862504		LG1	7569823	7573278
	LG1	7900663	7901138		LG1	7730644	7749892
	LG1	8200591	8213336		LG1	7959990	7968049
	LG1	8231189	8244415		LG1	8101088	8102936
	LG1	8261039	8264584		LG1	8104347	8108845
	LG1	8410720	8421390		LG1	8179096	8180884
	LG1	8531503	8539616		LG1	8247021	8259827
	LG1	8539637	8540907		LG1	8334153	8337099
	LG1	8679348	8704502		LG1	8369600	8375501
	LG1	8775438	8776758		LG1	8377452	8378645
	LG1	9273905	9289282		LG1	8381211	8383301
	LG1	9302280	9327997		LG1	8454040	8476393
	LG1	9329583	9337629		LG1	8712992	8730623
	LG1	9425036	9438406		LG1	8798005	8804518
	LG1	9464346	9475743		LG1	9072217	9138196
	LG1	9475786	9476744		LG1	9258129	9268269
	LG1	9535311	9559425		LG1	9347274	9358799
	LG1	9590881	9596786		LG1	9365932	9372761
	LG1	10218795	10220249		LG1	9390886	9403107
	LG1	10489799	10491761		LG1	9568524	9589356
	LG1	10791372	10798586		LG1	9922719	9927778
	LG1	10817029	10819763		LG1	9927973	9954705
	LG1	10847029	10849731		LG1	9956673	9961658
	LG1	10855163	10860093		LG1	9964190	9976261
	LG1	10868630	10890931		LG1	9992231	9998207
	LG1	11222575	11237260		LG1	10089954	10117590
	LG1	12459291	12463441		LG1	10472095	10476288
	LG1	12479052	12485739		LG1	10491846	10504239
	LG1	12496246	12500391		LG1	10580063	10581655
	LG1	12609284	12609850		LG1	10902788	10911198
	LG1	12610332	12613219		LG1	10916474	10922848
	LG1	12632150	12657095		LG1	10978791	11054515
	LG1	12778101	12793951		LG1	11281505	11292435
	LG1	12832993	12838718		LG1	11456068	11457228
	LG1	12923265	12927473		LG1	11651046	11654297
	LG1	12927500	12929890		LG1	11892897	11897693
	LG1	12987325	13076001		LG1	11961273	11998669
	LG1	13402092	13403717		LG1	12009414	12036031
	LG1	13481362	13492163		LG1	12592560	12597391
	LG1	13492696	13495378		LG1	12689016	12692187
	LG1	13764695	13766848		LG1	12741939	12746048
	LG1	13844235	13856096		LG1	12934365	12936260
	LG1	13872010	13887619		LG1	13092871	13137076
	LG1	14379086	14429936		LG1	13152377	13163393
	LG1	14430087	14467078		LG1	13501504	13520716
	LG1	14645458	14649561		LG1	13612586	13634817
	LG1	14711940	14715745		LG1	13771315	13773141
	LG1	14724259	14732900		LG1	13837368	13841674
	LG1	14747147	14751594		LG1	13865401	13870665
	LG1	15030860	15033645		LG1	13941526	14113364
	LG1	15142515	15144162		LG1	14740242	14746020
	LG1	15260806	15267022		LG1	14754765	14761323
	LG1	15392799	15403953		LG1	14796473	14806587
	LG1	15428538	15442194		LG1	14806868	14813243
	LG1	15443977	15448286		LG1	15271391	15273033
	LG1	15570732	15571165		LG1	15278204	15279027
	LG1	15750228	15753673		LG1	15279512	15281149
	LG1	15811434	15822772		LG1	15286799	15300020
	LG1	15868505	15874684		LG1	15341870	15343610
	LG1	16023307	16031861		LG1	15388870	15390680
	LG1	16093388	16096646		LG1	15449133	15456302
	LG1	16226794	16247301		LG1	15576099	15627214
	LG1	16270438	16271572		LG1	15647166	15648464
	LG1	16295306	16302179		LG1	15745208	15747814
	LG1	16889650	16893556		LG1	15827654	15831625
	LG1	16894597	16897727		LG1	15878550	15888555
	LG1	16918551	16926370		LG1	16040875	16046146
	LG1	16974356	16987956		LG1	16051451	16053133
	LG1	17002876	17016347		LG1	16116033	16118561
	LG1	17018149	17025660		LG1	16277950	16284611
	LG1	17624105	17625319		LG1	16292208	16295190
	LG1	17633883	17641298		LG1	16651154	16651663
	LG1	17673659	17676509		LG1	16928584	16932991
	LG1	17786202	17787677		LG1	16933514	16947158
	LG1	17855213	17856063		LG1	17030723	17036457
	LG1	17858530	17880391		LG1	17105632	17117030
	LG1	17885391	17890961		LG1	17477900	17479294
	LG1	17905499	17914352		LG1	17919922	17921451
	LG1	17922384	17926915		LG1	17944251	17949110
	LG1	17926998	17928125		LG1	18587214	18588681
	LG1	17986585	17995401		LG1	18613258	18613593
	LG1	18077221	18080761		LG1	18921344	18931811
	LG1	18083761	18085387		LG1	19220800	19225456
	LG1	18465770	18474690		LG1	19539218	19545261
	LG1	18755292	18767964		LG1	19577135	19590958
	LG1	18853355	18875735		LG1	19647675	19659816
	LG1	19127070	19128890		LG1	19743217	19748162
	LG1	19214022	19215329		LG1	19788168	19808146
	LG1	19232405	19235364		LG1	19907281	19957235
	LG1	19448221	19450528		LG1	20559535	20566667
	LG1	19608397	19643487		LG1	21140155	21141967
	LG1	19666414	19668439		LG1	21318697	21320869
	LG1	19758735	19762673		LG1	21595387	21604611
	LG1	19855960	19867609		LG1	21610424	21615847
	LG1	19876448	19890225		LG1	21632171	21633732
	LG1	20005226	20009319		LG1	21634614	21636324
	LG1	20730470	20744159		LG1	21648167	21651413
	LG1	20746763	20748988		LG1	21655314	21656435
	LG1	20987808	20995020		LG1	21659351	21680996
	LG1	21579160	21585494		LG1	21918328	21920282
	LG1	21642092	21644219		LG1	21920384	21922069
	LG1	21836393	21838514		LG1	21976358	21978222
	LG1	21981318	22005474		LG1	22014226	22050364
	LG1	22057968	22090600		LG1	22092475	22102543
	LG1	22133072	22146870		LG1	22229987	22235093
	LG1	22214716	22225451		LG1	22340760	22344469
	LG1	22239045	22243732		LG1	22667219	22668490
	LG1	22386400	22387581		LG1	22941315	22944876
	LG1	22397565	22403210		LG1	23007127	23026374
	LG1	22519249	22525174		LG1	23144428	23146645
	LG1	22577139	22578580		LG1	23374357	23378043
	LG1	22680659	22689624		LG1	23507253	23515041
	LG1	22973894	22993369		LG1	23912285	23915880
	LG1	23047706	23052733		LG1	23926987	23929539
	LG1	23158929	23162556		LG1	23937925	23940621
	LG1	23331946	23339786		LG1	24193443	24202047
	LG1	23364788	23367752		LG1	24254974	24271545
	LG1	23436500	23438893		LG1	24520083	24521960
	LG1	23457284	23465562		LG1	24680893	24686098
	LG1	23564217	23574680		LG1	24779042	24784662
	LG1	23616173	23618405		LG1	24796761	24801574
	LG1	23796534	23798819		LG1	24859868	24866131
	LG1	23940980	23944007		LG1	24919196	24920820
	LG1	24034953	24036946		LG1	25230730	25235916
	LG1	24104727	24112684		LG1	25249206	25250936
	LG1	24166542	24172536		LG1	25278828	25285305
	LG1	24217408	24223160		LG1	25731139	25754919
	LG1	24716018	24750563		LG1	25822189	25829694
	LG1	24762140	24778267		LG1	25878495	25880304
	LG1	25155551	25180913		LG1	26034966	26044690
	LG1	25226377	25229496		LG1	26112614	26121756
	LG1	25255244	25272680		LG1	26442505	26451311
	LG1	25272698	25276549		LG1	26596463	26598526
	LG1	25301791	25310061		LG1	26640278	26648006
	LG1	25319025	25320779		LG1	26726493	26746656
	LG1	25320986	25326437		LG1	26761290	26764061
	LG1	25364345	25368184		LG1	26802025	26806193
	LG1	25527209	25528875		LG1	26814871	26818327
	LG1	25537453	25543537		LG1	26824021	26825190
	LG1	25634032	25641889		LG1	26855959	26862428
	LG1	25673809	25677152		LG1	26869689	26872103
	LG1	25686645	25715216		LG1	26881994	26896963
	LG1	25722479	25730187		LG1	26906054	26912363
	LG1	25809799	25815579		LG1	26935667	26940675
	LG1	25859787	25861220		LG1	27155387	27181090
	LG1	25926224	25938281		LG1	27203099	27210964
	LG1	25961477	25965662		LG1	27263491	27272658
	LG1	26002131	26006775		LG1	27327037	27331559
	LG1	26044882	26046287		LG1	27331944	27344071
	LG1	26054180	26063653		LG1	27407440	27412350
	LG1	26080891	26092230		LG1	27726092	27730002
	LG1	26213373	26215774		LG1	28218962	28220341
	LG1	26461308	26464571		LG1	28262169	28276193
	LG1	26475066	26480496		LG1	28560310	28565946
	LG1	26495840	26499896		LG1	28681003	28688053
	LG1	26577973	26585169		LG1	29066098	29077226
	LG1	26636540	26637300		LG1	29079814	29090042
	LG1	26658667	26689549		LG1	29391630	29393240
	LG1	26700589	26718750		LG1	29589622	29595824
	LG1	26757518	26761002		LG1	29606995	29615582
	LG1	26764103	26773217		LG1	29623297	29635204
	LG1	26787963	26793854		LG1	30017385	30018293
	LG1	26915141	26917990		LG1	30273399	30274739
	LG1	26951282	26954367		LG1	30286670	30291484
	LG1	26977546	26996341		LG1	30449513	30451153
	LG1	27003828	27027702		LG1	30525387	30530115
	LG1	27419936	27427373		LG1	30568420	30570014
	LG1	27464900	27466066		LG1	30779471	30785642
	LG1	27903273	27905053		LG1	30786498	30788562
	LG1	27981304	27983943		LG1	30854464	30871750
	LG1	28003493	28006988		LG1	30927951	30929919
	LG1	28194759	28210202		LG1	31194771	31201119
	LG1	28321415	28341510		LG1	31205848	31264997
	LG1	28376343	28383849		LG1	31789330	31793886
	LG1	28569686	28570478		LG1	31854684	31859689
	LG1	28671509	28677055		LG1	32174353	32177780
	LG1	28843626	28845250		LG1	32278367	32285185
	LG1	28847301	28855062		LG1	32358127	32365255
	LG1	29141440	29156444		LG1	32975472	32983047
	LG1	29156654	29161205		LG1	33011249	33018851
	LG1	29167681	29172146		LG1	33110342	33112126
	LG1	29525655	29531767		LG1	33133797	33139463
	LG1	29544636	29547790		LG1	33251843	33253389
	LG1	29597590	29601804		LG1	33661783	33681151
	LG1	30178691	30194420		LG1	33708133	33709990
	LG1	30215059	30222485		LG1	33710097	33717815
	LG1	30252808	30261526		LG1	33723395	33740322
	LG1	30397672	30404347		LG1	33940322	33943712
	LG1	30516862	30518772		LG1	33974232	33985920
	LG1	30533529	30545335		LG1	34058566	34063125
	LG1	30646431	30648037		LG1	34092533	34101059
	LG1	30679229	30680698		LG1	34116735	34139055
	LG1	30767187	30772009		LG1	34139306	34140331
	LG1	30879164	30887178		LG1	34203227	34211210
	LG1	31600339	31679062		LG1	34216548	34219073
	LG1	31765035	31768280		LG1	34340744	34378751
	LG1	31796464	31850125		LG1	34803345	34805093
	LG1	32143272	32146494		LG1	34854144	34858762
	LG1	32178069	32187670		LG1	34882689	34944588
	LG1	32235893	32239574		LG1	35013446	35016152
	LG1	32267346	32272559		LG1	35028283	35033262
	LG1	32307407	32330340		LG1	35044507	35045948
	LG1	32330358	32331276		LG1	35045979	35063290
	LG1	32331718	32336908		LG1	35103721	35128083
	LG1	32337169	32338895		LG1	35162742	35183099
	LG1	32341390	32344744		LG1	35252863	35257330
	LG1	32345344	32350422		LG1	35267516	35322463
	LG1	32369305	32394525		LG1	35541712	35544083
	LG1	32394716	32397138		LG1	35547248	35552982
	LG1	32397974	32420654		LG1	35573562	35577688
	LG1	32550418	32556718		LG1	35577847	35583997
	LG1	32818285	32819526		LG1	35602308	35608315
	LG1	32889389	32895038		LG1	35703233	35706588
	LG1	32897994	32923323		LG1	35897444	35897893
	LG1	33075208	33081717		LG1	36247016	36250623
	LG1	33153230	33154588		LG1	36307896	36312474
	LG1	33550058	33567871		LG1	36491114	36521190
	LG1	33606922	33644352		LG1	36645003	36658638
	LG1	33699770	33704012		LG1	36725742	36733592
	LG1	33787035	33829194		LG1	36760035	36764245
	LG1	33878412	33880267		LG1	36783519	36797887
	LG1	33897760	33903868		LG1	36897345	36897877
	LG1	33930005	33933398		LG1	36924349	36930813
	LG1	33948823	33953733		LG1	36961473	36963013
	LG1	33956141	33964723		LG1	36971657	36977860
	LG1	33966496	33968231		LG1	36981534	36993420
	LG1	34011328	34024299		LG1	37113521	37126112
	LG1	34024311	34030743		LG1	37158877	37159786
	LG1	34045145	34051678		LG1	37169606	37170521
	LG1	34051688	34056615		LG1	37188507	37211606
	LG1	34149696	34163354		LG1	37308416	37313755
	LG1	34455255	34462826		LG1	37364550	37367029
	LG1	34472170	34493080		LG1	37427345	37437450
	LG1	34714356	34722223		LG1	37489937	37499682
	LG1	34958864	34980301		LG1	37595114	37642222
	LG1	34992630	35010756		LG1	37789263	37804165
	LG1	35070771	35072541		LG1	37895137	37905432
	LG1	35098632	35102627		LG1	38324692	38327388
	LG1	35135444	35155706		LG1	38347997	38353171
	LG1	35183725	35198981		LG1	38388693	38398509
	LG1	35207815	35214238		LG1	38411909	38426744
	LG1	35627508	35630509		LG1	38431242	38437252
	LG1	35631272	35632303		LG1	38470989	38478049
	LG1	35669514	35683475		LG1	38804621	38812099
	LG1	35836737	35841668		LG1	38902805	38905114
	LG1	36118706	36121536		LG1	39038181	39041214
	LG1	36264599	36265273		LG1	39044532	39048343
	LG1	36340552	36341295		LG1	39217839	39225888
	LG1	36427782	36465835		LG1	39294952	39334083
	LG1	36574662	36596969		LG1	39412019	39426283
	LG1	36747773	36755385		LG1	39455648	39461311
	LG1	36852761	36856015		LG1	39461656	39468543
	LG1	36878215	36879948		LG1	39619848	39630813
	LG1	36951511	36952544		LG1	39630834	39645246
	LG1	36995064	37003333		LG1	39897674	39898760
	LG1	37021536	37029019		LG1	40164594	40168595
	LG1	37074536	37083375		LG1	40174262	40194389
	LG1	37097900	37102496		LG1	40226909	40237453
	LG1	37132756	37137597		LG1	40252264	40260765
	LG1	37143027	37144803		LG1	40261308	40271810
	LG1	37294477	37301331		LG1	40508145	40514487
	LG1	37384908	37386517		LG1	40805782	40809094
	LG1	37390026	37399222		LG1	40893447	40897094
	LG1	37416117	37422203		LG1	41082586	41086763
	LG1	37502186	37505253		LG1	41221824	41241544
	LG1	37568977	37591551		LG1	41275182	41286840
	LG1	37591565	37592374		LG1	41388223	41389881
	LG1	37856329	37861356		LG1	41680735	41687450
	LG1	38316275	38323409		LG1	41866469	41882260
	LG1	38484289	38485340		LG1	41928179	41945192
	LG1	38492571	38496200		LG1	41950447	41952530
	LG1	38715560	38727165		LG1	42018802	42071033
	LG1	38859651	38865870		LG1	42196096	42203158
	LG1	39118421	39120466		LG1	42223285	42230188
	LG1	39125089	39126567		LG1	42438386	42442667
	LG1	39362077	39363810		LG1	42472940	42475936
	LG1	39364535	39366963		LG1	42732616	42733798
	LG1	39383787	39388551		LG1	42742147	42752365
	LG1	39390267	39392678		LG1	42756663	42770702
	LG1	39593678	39595162		LG1	42900258	42902782
	LG1	39731427	39739835		LG1	42997018	43018611
	LG1	39740665	39746415		LG1	43069803	43074221
	LG1	39844338	39878089		LG1	43127019	43128176
	LG1	39890280	39894025		LG1	43433845	43439141
	LG1	40006565	40011319		LG1	43667843	43668837
	LG1	40079255	40080442		LG1	43694812	43695807
	LG1	40129999	40131744		LG1	43718061	43719878
	LG1	40154324	40160148		LG1	43743426	43746277
	LG1	40352241	40353367		LG1	43799468	43812760
	LG1	40392708	40400061		LG1	44149119	44155247
	LG1	40493126	40498706		LG1	44261669	44286721
	LG1	40598264	40620471		LG1	44675591	44685158
	LG1	40723115	40725220		LG1	44765319	44773738
	LG1	40772177	40776140		LG1	44785677	44793228
	LG1	40978916	40985480		LG1	44831400	44831964
	LG1	41073026	41080164		LG1	44853567	44870117
	LG1	41087430	41094680		LG1	44975385	44976746
	LG1	41821642	41840529		LG1	45003691	45018316
	LG1	41889713	41911561		LG1	45072105	45073767
	LG1	42174758	42184553		LG1	45132678	45135977
	LG1	42329315	42330920		LG1	45275302	45290201
	LG1	42418469	42420085		LG1	45300450	45304628
	LG1	42535455	42537885		LG1	45361034	45364458
	LG1	42605226	42609294		LG1	45393993	45404778
	LG1	42637412	42642654		LG1	45767138	45789618
	LG1	42660786	42718867		LG1	45823730	45829432
	LG1	42721630	42730202		LG1	45829692	45840155
	LG1	42781075	42783295		LG1	45853196	45863145
	LG1	42793703	42825547		LG1	46135524	46139326
	LG1	42828360	42829514		LG1	46174123	46175464
	LG1	43083007	43086071		LG1	46576959	46582054
	LG1	43329364	43331901		LG1	46688771	46727201
	LG1	43476297	43503668		LG1	46742252	46746511
	LG1	43749088	43753659		LG1	46841690	46847420
	LG1	44043259	44048960		LG1	46849524	46880269
	LG1	44069776	44072373		LG1	46903114	46934250
	LG1	44159372	44160778		LG1	47019539	47021997
	LG1	44619034	44629259		LG1	47044368	47050457
	LG1	44644875	44658292		LG1	47610128	47615873
	LG1	44740425	44743141		LG1	47961245	47973061
	LG1	44778317	44783734		LG1	47989568	47992136
	LG1	44814009	44823084		LG1	48107256	48113757
	LG1	44842216	44846172		LG1	48162560	48165048
	LG1	44890682	44896765		LG1	48184388	48192802
	LG1	44987680	44999511		LG1	48221115	48236158
	LG1	45680506	45700860		LG1	48379527	48380831
	LG1	45715741	45720000		LG1	48464972	48472750
	LG1	45740286	45754667		LG1	49000920	49036973
	LG1	45865340	45877064		LG1	49084702	49112266
	LG1	45881271	45889635		LG1	49124796	49134133
	LG1	46015103	46040731		LG1	49148111	49164556
	LG1	46105929	46112115		LG1	49342120	49348272
	LG1	46112518	46114509		LG1	49350944	49364401
	LG1	46124688	46125710		LG1	49421596	49427970
	LG1	46313614	46317276		LG1	49824871	49826640
	LG1	46598512	46611800		LG1	49961862	49965060
	LG1	46819712	46834794		LG1	50280318	50282144
	LG1	46883706	46900006		LG1	50394437	50402137
	LG1	47811335	47923704		LG1	50420640	50424493
	LG1	47980803	47983844		LG1	50424648	50428997
	LG1	48053062	48058002		LG1	50482419	50487301
	LG1	48146483	48147707		LG1	50577700	50593045
	LG1	48198962	48201671		LG1	50603546	50608295
	LG1	48205231	48210879		LG1	50960976	50963268
	LG1	48250953	48253461		LG1	51458413	51460433
	LG1	48269816	48299251		LG1	51475886	51477606
	LG1	48326183	48334545		LG1	51492372	51493991
	LG1	48357032	48360616		LG1	51653431	51656747
	LG1	48388083	48397873		LG1	51764188	51775138
	LG1	48439778	48457673		LG1	51845677	51847227
	LG1	48477464	48492290		LG1	51888768	51897630
	LG1	48503199	48516883		LG1	51912415	51920424
	LG1	48517802	48522427		LG1	52079533	52083977
	LG1	48561788	48564439		LG1	52084486	52094600
	LG1	48714657	48722944		LG2	18135	26745
	LG1	48731679	48744877		LG2	149332	152187
	LG1	49037410	49082004		LG2	475311	476220
	LG1	49538979	49649681		LG2	515150	519429
	LG1	49870279	49880751		LG2	831530	833821
	LG1	49925058	49929138		LG2	834067	840495
	LG1	49936650	49955256		LG2	1003482	1013822
	LG1	50253814	50255235		LG2	1137099	1144821
	LG1	50387917	50391700		LG2	1274910	1278312
	LG1	50404482	50417885		LG2	1307801	1312681
	LG1	50434661	50440127		LG2	1330137	1334408
	LG1	50441108	50444455		LG2	1353124	1556689
	LG1	50465110	50474136		LG2	1626100	1645234
	LG1	50500290	50512382		LG2	1655109	1660008
	LG1	50530742	50539229		LG2	1978270	2005524
	LG1	50539264	50543969		LG2	2323217	2335961
	LG1	50551330	50562882		LG2	2895337	2915604
	LG1	50651104	50654416		LG2	2953772	2957747
	LG1	50705576	50708001		LG2	3024791	3026027
	LG1	50970543	50973861		LG2	3091930	3093668
	LG1	51071432	51073030		LG2	3106130	3154773
	LG1	51149790	51150748		LG2	3424745	3427791
	LG1	51326681	51328054		LG2	3434319	3439115
	LG1	51526146	51530099		LG2	3515715	3517488
	LG1	51560072	51564922		LG2	4277906	4282342
	LG1	51669063	51676892		LG2	4332394	4348616
	LG1	51745673	51746933		LG2	4915244	4916437
	LG1	51872194	51883950		LG2	5061689	5064657
	LG1	51996503	52001070		LG2	5262414	5265895
	LG1	52032886	52038839		LG2	5266685	5270561
	LG1	52048111	52076754		LG2	5598454	5605125
	LG2	7427	10142		LG2	6241465	6252069
	LG2	41532	50592		LG2	6260242	6273784
	LG2	65007	72657		LG2	6333704	6387134
	LG2	172138	185740		LG2	6474396	6482047
	LG2	225942	238877		LG2	6634983	6641502
	LG2	249079	275504		LG2	7035209	7051439
	LG2	345293	393694		LG2	7446981	7448575
	LG2	510737	513259		LG2	7463869	7466601
	LG2	521720	527855		LG2	7700304	7703024
	LG2	593289	600726		LG2	7750293	7751638
	LG2	798122	808086		LG2	8176004	8180185
	LG2	1074409	1077213		LG2	8612481	8615737
	LG2	1206001	1209408		LG2	8974060	8975756
	LG2	1677113	1679882		LG2	9051594	9056604
	LG2	1717671	1720601		LG2	9056933	9058822
	LG2	1765800	1773541		LG2	9071385	9090812
	LG2	1967454	1970234		LG2	9317758	9332329
	LG2	2155145	2239927		LG2	9382380	9387176
	LG2	2247070	2250982		LG2	9400604	9412246
	LG2	2297520	2317951		LG2	9528731	9545166
	LG2	2410947	2412716		LG2	9567682	9579791
	LG2	2481098	2489420		LG2	9587560	9592039
	LG2	2629523	2641586		LG2	9607664	9609554
	LG2	2736819	2748465		LG2	9639225	9640944
	LG2	2812246	2816974		LG2	10170882	10175712
	LG2	2992602	3006121		LG2	10313606	10317908
	LG2	3041404	3046785		LG2	10368673	10386558
	LG2	3173224	3178631		LG2	10433071	10441376
	LG2	4154483	4231953		LG2	10782948	10788371
	LG2	4255049	4256027		LG2	10969001	10974117
	LG2	4564535	4587063		LG2	11032816	11042271
	LG2	4683865	4694022		LG2	11073709	11083805
	LG2	4706185	4717446		LG2	11093853	11095790
	LG2	4727307	4731819		LG2	11281775	11299632
	LG2	5166832	5173911		LG2	11305121	11307477
	LG2	5212787	5213851		LG2	11403246	11413147
	LG2	5312363	5317550		LG2	11436263	11448414
	LG2	5317643	5322011		LG2	11699413	11701237
	LG2	5332409	5333965		LG2	11773371	11790105
	LG2	5549390	5551545		LG2	11828406	11829181
	LG2	5564520	5570777		LG2	11831371	11834919
	LG2	5713850	5722693		LG2	11866646	11882142
	LG2	5741996	5747518		LG2	11905381	11911434
	LG2	5888979	5891637		LG2	12122069	12127329
	LG2	6037726	6060825		LG2	12188004	12188951
	LG2	6294396	6307753		LG2	12202650	12204935
	LG2	6485288	6489859		LG2	12691760	12711976
	LG2	6599179	6601863		LG2	12714496	12735717
	LG2	7118860	7121392		LG2	12830778	12834831
	LG2	7433989	7436359		LG2	13097901	13103963
	LG2	7477541	7481844		LG2	13227430	13230572
	LG2	7578721	7581856		LG2	13303867	13309828
	LG2	7602509	7613981		LG2	13319357	13324333
	LG2	7736150	7739067		LG2	13485087	13493299
	LG2	7805174	7809237		LG2	13502528	13505611
	LG2	7855172	7863228		LG2	13579119	13581388
	LG2	8162717	8166498		LG2	13868386	13868940
	LG2	8528630	8530555		LG2	13966372	13970959
	LG2	8590019	8593195		LG2	14281761	14292897
	LG2	8897643	8899734		LG2	14389741	14395864
	LG2	9097958	9099829		LG2	14409653	14429087
	LG2	9250821	9252350		LG2	14431299	14444745
	LG2	9290762	9295739		LG2	14619005	14623295
	LG2	9311678	9312935		LG2	14802371	14819939
	LG2	9676483	9679907		LG2	15575337	15576018
	LG2	10074735	10076703		LG2	15625575	15645913
	LG2	10152651	10158622		LG2	15646514	15649166
	LG2	10319665	10322527		LG2	15690811	15692892
	LG2	10328541	10336814		LG2	15887156	15887707
	LG2	10415191	10419854		LG2	15950602	15961198
	LG2	10444100	10450843		LG2	15978213	15979025
	LG2	10485794	10496047		LG2	16355566	16366668
	LG2	10510635	10514472		LG2	16403698	16415586
	LG2	10537416	10559824		LG2	16495801	16504132
	LG2	10560323	10563377		LG2	16515102	16526068
	LG2	10566452	10574397		LG2	16537983	16544500
	LG2	10587203	10592198		LG2	16556288	16568768
	LG2	10723181	10769716		LG3	81590	84751
	LG2	10771841	10781534		LG3	86779	100408
	LG2	10809381	10823285		LG3	169707	171671
	LG2	10840374	10843307		LG3	660991	668353
	LG2	10860188	10866824		LG3	751741	752967
	LG2	10907783	10917785		LG3	856464	862698
	LG2	10957616	10962623		LG3	1077853	1086584
	LG2	10986003	10997889		LG3	1087297	1096769
	LG2	11005144	11009097		LG3	1159621	1165940
	LG2	11013639	11019313		LG3	1176627	1182540
	LG2	11061294	11070238		LG3	1496216	1506789
	LG2	11084990	11087279		LG3	1528100	1529329
	LG2	11129995	11143592		LG3	1538589	1546304
	LG2	11154519	11167387		LG3	1588389	1598870
	LG2	11253986	11278790		LG3	1619784	1621013
	LG2	11278814	11280745		LG3	1627633	1638610
	LG2	11350565	11353650		LG3	1805954	1808003
	LG2	11364328	11369189		LG3	1833625	1840422
	LG2	11417621	11424162		LG3	1847159	1855120
	LG2	11431515	11435083		LG3	2073203	2084053
	LG2	11790128	11790846		LG3	2224900	2229106
	LG2	11790917	11802917		LG3	2290561	2298106
	LG2	11809745	11814932		LG3	2362056	2381852
	LG2	11820520	11827152		LG3	2556096	2557631
	LG2	11829357	11830123		LG3	2702543	2708729
	LG2	12084638	12087573		LG3	2918132	2919478
	LG2	12199252	12200353		LG3	3077725	3084414
	LG2	12217093	12218549		LG3	4281531	4284937
	LG2	12324877	12329840		LG3	4588194	4608529
	LG2	12614084	12615931		LG3	5078908	5079666
	LG2	12930092	12932251		LG3	5079683	5080121
	LG2	13027674	13040313		LG3	5128204	5129295
	LG2	13494426	13499594		LG3	5181529	5189922
	LG2	13632120	13640631		LG3	5192069	5196724
	LG2	13931903	13936145		LG3	5197485	5211330
	LG2	14256637	14269413		LG3	5391342	5397542
	LG2	14270158	14273467		LG3	5441421	5446278
	LG2	14329001	14337727		LG3	5667257	5670210
	LG2	14468328	14473065		LG3	6121550	6125408
	LG2	14772094	14784980		LG3	6286276	6299291
	LG2	14907289	14918964		LG3	6456410	6471469
	LG2	15755736	15761268		LG3	6501148	6513636
	LG2	15833498	15862499		LG3	6533982	6562123
	LG2	15898678	15903578		LG3	6803836	6806308
	LG2	15904647	15909026		LG3	6861593	6861979
	LG2	15932804	15943752		LG3	6864658	6867481
	LG2	16379386	16391335		LG3	6881074	6881856
	LG2	16428955	16440630		LG3	6886854	6887633
	LG2	16441022	16442190		LG3	7443693	7450422
	LG2	16460229	16466221		LG3	7629180	7637987
	LG3	110441	111129		LG3	7678154	7681815
	LG3	511655	516122		LG3	7930213	7932713
	LG3	646884	649410		LG3	7994741	7997221
	LG3	839025	851598		LG3	8029334	8043989
	LG3	915701	1054647		LG3	8147985	8166664
	LG3	1064958	1075135		LG3	8214630	8223172
	LG3	1321000	1332990		LG3	8262267	8265845
	LG3	1428568	1478021		LG3	8394884	8420436
	LG3	1487505	1494888		LG3	8501993	8507706
	LG3	1550403	1555407		LG3	8533076	8537423
	LG3	1563237	1573673		LG3	8553768	8561724
	LG3	1581814	1587050		LG3	8692850	8707114
	LG3	1606552	1618467		LG3	8796304	8806774
	LG3	1639519	1646404		LG3	8834040	8848685
	LG3	1770322	1771818		LG3	8856656	8870444
	LG3	1814799	1824719		LG3	8870864	8881225
	LG3	1842197	1843248		LG3	8887519	8900456
	LG3	2062685	2067689		LG3	9121346	9122596
	LG3	2182025	2184871		LG3	9136826	9140461
	LG3	2189070	2197018		LG3	9197573	9205522
	LG3	2251207	2252532		LG3	9243252	9255058
	LG3	2386189	2387144		LG3	9426137	9527544
	LG3	2675542	2684732		LG3	9530329	9556672
	LG3	2692078	2697068		LG3	9557044	9715022
	LG3	2732924	2740133		LG3	9814067	9817154
	LG3	2808041	2811915		LG3	10003461	10004939
	LG3	3221608	3222909		LG3	10659791	10661893
	LG3	3238523	3256734		LG3	10801273	10804890
	LG3	3267070	3270046		LG3	10974697	10978301
	LG3	3458835	3460337		LG3	11020710	11043685
	LG3	3923411	3930281		LG3	11252562	11337534
	LG3	3959816	3964302		LG3	11521197	11522021
	LG3	4684603	4686493		LG3	11555670	11558453
	LG3	4788574	4790510		LG3	11707878	11710537
	LG3	5257538	5259751		LG3	11738765	11752551
	LG3	5313690	5329399		LG3	12066082	12066951
	LG3	5345149	5357699		LG3	13101735	13128839
	LG3	5734512	5781590		LG3	13372634	13378747
	LG3	5795991	5797651		LG3	13394867	13402184
	LG3	5837505	5992019		LG3	13410330	13415756
	LG3	6029220	6038772		LG3	13462755	13468091
	LG3	6378868	6381319		LG3	13478556	13562448
	LG3	6520031	6529618		LG3	13612825	13615159
	LG3	6917561	6918346		LG3	13828408	13833368
	LG3	6930017	6931784		LG3	13848798	13861121
	LG3	7055547	7061089		LG3	13928164	13940428
	LG3	7066112	7084355		LG3	14008669	14014182
	LG3	7698967	7714706		LG3	14279265	14279943
	LG3	7968362	7971355		LG3	14301137	14318226
	LG3	8060691	8063863		LG3	14321517	14324694
	LG3	8069380	8091157		LG3	14844547	14856826
	LG3	8130494	8142759		LG3	14869053	14965317
	LG3	8189082	8191333		LG3	14966561	14969216
	LG3	8204512	8213414		LG3	15049970	15052562
	LG3	8226859	8232595		LG3	15064066	15065445
	LG3	8248828	8252822		LG3	15076674	15086192
	LG3	8253913	8259645		LG3	15156385	15157950
	LG3	8371476	8386129		LG3	15170569	15173475
	LG3	8451762	8457097		LG3	15186113	15193036
	LG3	8530439	8532209		LG3	15220201	15223591
	LG3	8567998	8572884		LG3	15231630	15238021
	LG3	8586152	8603164		LG3	15279943	15293971
	LG3	8823364	8830860		LG3	15334843	15336365
	LG3	9023699	9043020		LG3	16105628	16109433
	LG3	9078164	9091840		LG3	16120778	16144936
	LG3	9180003	9191421		LG3	16371128	16372793
	LG3	9191505	9192280		LG3	16415025	16426185
	LG3	9207558	9225860		LG3	16439345	16446689
	LG3	9288614	9291392		LG3	16560277	16569292
	LG3	9723464	9728655		LG3	16599056	16600357
	LG3	9733588	9735507		LG3	16613869	16615862
	LG3	9787196	9792937		LG3	16645049	16663875
	LG3	9953423	9957813		LG3	17267250	17270216
	LG3	10014981	10020078		LG3	17312944	17314737
	LG3	10044214	10058069		LG3	17333046	17338275
	LG3	10061923	10063345		LG3	17346520	17352060
	LG3	10095099	10097400		LG3	17363306	17375154
	LG3	10113404	10126479		LG3	17833435	17834960
	LG3	10145374	10148218		LG3	17859108	17867258
	LG3	10149197	10149652		LG3	18077913	18091912
	LG3	10247806	10248994		LG3	18132795	18135200
	LG3	10251352	10262600		LG3	18139965	18141126
	LG3	10502420	10517331		LG3	18141150	18149035
	LG3	10712351	10776590		LG3	18216623	18217823
	LG3	10829160	10859680		LG3	18235308	18237186
	LG3	10961742	10970182		LG3	18257089	18258372
	LG3	10997780	11019346		LG3	18441316	18443002
	LG3	11362123	11416916		LG3	18453778	18465828
	LG3	11543352	11546163		LG3	18514518	18516165
	LG3	11628634	11640950		LG3	18643570	18646461
	LG3	11834469	11839088		LG3	18845046	18846358
	LG3	11912818	11939759		LG3	19030678	19035534
	LG3	12721301	12725512		LG3	19087632	19088990
	LG3	12731836	12732987		LG3	19300794	19302232
	LG3	12889100	12890024		LG3	19469006	19474714
	LG3	13082981	13084192		LG3	19545392	19547887
	LG3	13154092	13162470		LG3	19789571	19806967
	LG3	13445185	13447992		LG3	19829896	19832769
	LG3	13677851	13684529		LG3	20105589	20120353
	LG3	13768577	13787846		LG3	20342498	20349255
	LG3	13796784	13807129		LG3	20366103	20370210
	LG3	13893912	13896640		LG3	20371481	20376257
	LG3	14086667	14088373		LG3	20441999	20446512
	LG3	14333150	14337459		LG3	20622614	20712117
	LG3	14345351	14356260		LG3	20797840	20809749
	LG3	14384061	14390887		LG3	20948042	20991159
	LG3	14536983	14538727		LG3	21033146	21041736
	LG3	14822348	14825866		LG3	21225086	21227065
	LG3	14837100	14840290		LG3	21407185	21421143
	LG3	14970572	14971786		LG3	21448287	21454627
	LG3	15099588	15106706		LG3	21565268	21569784
	LG3	15380526	15395591		LG3	21868028	21881752
	LG3	15588557	15593649		LG3	21916152	21919004
	LG3	15634871	15653123		LG3	22001166	22004087
	LG3	15659990	15660779		LG3	22093574	22099434
	LG3	15687863	15689796		LG3	22252806	22253404
	LG3	16270133	16277149		LG3	22283657	22308897
	LG3	16323027	16324459		LG3	22425824	22429775
	LG3	16388172	16391350		LG3	22489330	22492941
	LG3	16399213	16409577		LG3	22569482	22583009
	LG3	16492133	16530728		LG3	22618646	22633702
	LG3	16533163	16553022		LG3	22635597	22655080
	LG3	16601250	16602377		LG3	22685767	22687146
	LG3	16624097	16625311		LG3	22819848	22832905
	LG3	16632413	16641848		LG3	22878065	22886287
	LG3	16812464	16822110		LG3	22888812	22893727
	LG3	16955343	16967366		LG3	23073707	23076315
	LG3	17061694	17068542		LG3	23107531	23108955
	LG3	17100419	17136237		LG3	23213783	23219316
	LG3	17621394	17622560		LG3	23317079	23321336
	LG3	18030979	18036171		LG3	23928443	23932603
	LG3	18061633	18067926		LG3	23966918	23972757
	LG3	18208303	18209539		LG3	23988638	23995771
	LG3	18343117	18350809		LG3	24062718	24073313
	LG3	18465878	18486268		LG3	24255473	24259046
	LG3	18986090	18996283		LG3	24659174	24662708
	LG3	18999940	19015715		LG3	24775854	24779382
	LG3	19020851	19026974		LG3	25001862	25003382
	LG3	19055353	19057876		LG3	25027393	25033721
	LG3	19110810	19113776		LG3	25048988	25053414
	LG3	19118195	19119139		LG3	25187443	25199958
	LG3	19385017	19403695		LG3	25289117	25294280
	LG3	20040682	20045941		LG3	25574576	25581823
	LG3	20142785	20148042		LG3	25582290	25585206
	LG3	20261659	20263230		LG3	25640047	25681897
	LG3	20263377	20285606		LG3	25792395	25795281
	LG3	20349320	20354773		LG3	25918499	25933372
	LG3	20546964	20551285		LG3	26688646	26692850
	LG3	20594297	20599692		LG3	26713730	26718598
	LG3	21007062	21029097		LG3	26891755	26893857
	LG3	21400374	21403946		LG3	26943096	26950652
	LG3	21832445	21834285		LG3	26968188	26996800
	LG3	21856550	21860440		LG3	27129505	27134657
	LG3	22234139	22242835		LG3	27746318	27748710
	LG3	22242870	22251560		LG3	27751504	27753928
	LG3	22266031	22275382		LG3	27822224	27824005
	LG3	22275843	22281970		LG3	27825863	27827695
	LG3	22318369	22326984		LG3	27829737	27831563
	LG3	22335796	22346807		LG3	27847232	27849930
	LG3	22347278	22349397		LG3	27853994	27855889
	LG3	22416653	22421017		LG3	27869244	27870437
	LG3	22438188	22461605		LG3	27884334	27886754
	LG3	22474947	22486627		LG3	27899621	27902201
	LG3	22667705	22669400		LG3	27961455	27963775
	LG3	22835431	22847461		LG3	28023689	28026118
	LG3	22858879	22864197		LG3	28052743	28062413
	LG3	23091727	23104536		LG3	28212565	28216321
	LG3	23115661	23124661		LG3	28234601	28241814
	LG3	23136181	23167302		LG3	28263905	28270864
	LG3	23167329	23183017		LG3	28310687	28314626
	LG3	23191251	23211682		LG3	28322962	28331133
	LG3	23226377	23234558		LG3	28430771	28432643
	LG3	23242987	23246882		LG3	28497327	28502780
	LG3	23247350	23250634		LG3	28546068	28566637
	LG3	23264356	23266487		LG3	28649684	28677338
	LG3	23292591	23300213		LG3	28691447	28692539
	LG3	23394969	23412374		LG3	28697517	28698659
	LG3	23427062	23433607		LG3	28698874	28703619
	LG3	23453031	23466368		LG3	28736912	28740777
	LG3	23492877	23496891		LG3	28742145	28742556
	LG3	23498349	23500077		LG3	28743540	28746425
	LG3	23531363	23534191		LG3	28747782	28748183
	LG3	23795449	23801292		LG3	28749780	28751292
	LG3	23934972	23941500		LG3	28756946	28758086
	LG3	23944593	23947881		LG3	28758300	28759839
	LG3	24229826	24232523		LG3	28761363	28761773
	LG3	24242986	24248271		LG3	28874798	28875656
	LG3	24250991	24254039		LG3	29128889	29130235
	LG3	24264028	24273305		LG3	29135634	29139381
	LG3	24281405	24287327		LG3	29155619	29157736
	LG3	24361819	24363389		LG3	29165178	29182266
	LG3	24479191	24616318		LG3	29182401	29183825
	LG3	24703195	24707701		LG3	29353802	29359937
	LG3	24726618	24735376		LG3	29388322	29393811
	LG3	24964789	24965931		LG3	29446618	29453022
	LG3	25035309	25046227		LG3	29468629	29469399
	LG3	25070718	25074205		LG3	29469477	29471105
	LG3	25374040	25378662		LG3	29706746	29719879
	LG3	25382610	25398152		LG3	29825225	29830721
	LG3	25459683	25465535		LG3	30322722	30323937
	LG3	25497819	25527209		LG3	30500356	30562087
	LG3	25784785	25792368		LG3	30708219	30716668
	LG3	25808123	25812040		LG3	30921480	30925846
	LG3	25828399	25851010		LG3	30970701	30990328
	LG3	26327043	26328694		LG3	31017249	31019042
	LG3	26337522	26342914		LG3	31025730	31030572
	LG3	26348228	26350521		LG3	31075555	31080251
	LG3	26951099	26954906		LG3	31253643	31257191
	LG3	27186758	27217591		LG3	31330711	31332392
	LG3	27229557	27231409		LG3	31469646	31471372
	LG3	27234179	27244518		LG3	31555389	31560561
	LG3	27398283	27400505		LG3	31578982	31583641
	LG3	27431652	27483263		LG3	31745053	31759318
	LG3	27503053	27505731		LG3	31848704	31871847
	LG3	27527334	27536716		LG3	31934028	31953820
	LG3	27545703	27563977		LG3	31998199	32010051
	LG3	27790470	27795830		LG3	32026796	32040179
	LG3	27795926	27799654		LG3	32096907	32102948
	LG3	27806979	27809225		LG3	32393241	32393630
	LG3	27813933	27816536		LG3	32423840	32426479
	LG3	27909767	27910529		LG3	32434623	32436734
	LG3	27912551	27914049		LG3	32511092	32518981
	LG3	27928906	27930702		LG3	33368742	33379480
	LG3	27932884	27951605		LG3	33528789	33530829
	LG3	28044487	28049961		LG3	33901381	33902587
	LG3	28086069	28090276		LG3	34162257	34168791
	LG3	28091845	28093901		LG3	34266658	34266987
	LG3	28203024	28209680		LG3	34270741	34276293
	LG3	28249678	28261940		LG3	34288904	34295877
	LG3	28302370	28303142		LG3	34317399	34320030
	LG3	28367008	28367487		LG3	34341182	34361100
	LG3	28367529	28370144		LG3	34363999	34395141
	LG3	28632157	28639943		LG3	34403223	34408321
	LG3	28712663	28718568		LG3	34412222	34413615
	LG3	28791474	28804174		LG3	34424055	34445481
	LG3	28848494	28861428		LG3	34551711	34556855
	LG3	28861646	28862748		LG3	35028700	35030716
	LG3	28870843	28872652		LG3	35031116	35033056
	LG3	29378772	29379287		LG3	35040350	35061663
	LG3	29536489	29537923		LG3	35072372	35072683
	LG3	29759156	29766866		LG3	35202025	35203277
	LG3	29839786	29844110		LG3	35444882	35448228
	LG3	31039104	31045395		LG3	35558265	35566281
	LG3	31085867	31094111		LG3	35581929	35605581
	LG3	31101303	31106472		LG3	35672358	35688098
	LG3	31137345	31145903		LG3	35739767	35754046
	LG3	31235523	31245554		LG3	35845688	35862375
	LG3	31246585	31250225		LG3	35936031	35943586
	LG3	31269627	31271988		LG3	35976129	35983537
	LG3	31275008	31299851		LG3	36013374	36024616
	LG3	31323092	31327503		LG3	36034771	36042326
	LG3	31334859	31347070		LG3	36076165	36078699
	LG3	31375469	31382801		LG3	36114327	36124268
	LG3	31434030	31435237		LG3	36267435	36273511
	LG3	31538216	31542764		LG3	36318268	36324855
	LG3	31714194	31728165		LG3	36344798	36347751
	LG3	31759843	31764639		LG3	36414793	36419010
	LG3	31786620	31791163		LG3	36466183	36471386
	LG3	31804133	31815724		LG3	36475379	36481048
	LG3	31821374	31824489		LG3	36508077	36512412
	LG3	31824765	31826133		LG3	36913552	36918963
	LG3	31985932	31993525		LG3	36920876	36923662
	LG3	32057539	32070114		LG3	37147252	37152395
	LG3	32079241	32090042		LG3	37288023	37291936
	LG3	32117082	32123146		LG3	37291966	37301459
	LG3	32129358	32136151		LG3	37314260	37317569
	LG3	32204639	32216229		LG3	37437987	37439114
	LG3	32299756	32302477		LG3	37439880	37440824
	LG3	32350238	32366288		LG3	37442449	37443576
	LG3	32419585	32419974		LG3	37563576	37571351
	LG3	32597896	32622754		LG3	37571362	37573080
	LG3	32642945	32663940		LG3	37677491	37680954
	LG3	32733405	32775221		LG3	37843381	37845144
	LG3	32949506	32953929		LG3	37899521	37906143
	LG3	33004992	33005858		LG3	38557282	38578876
	LG3	33099298	33112344		LG3	38969463	38982571
	LG3	33186149	33216504		LG3	39029635	39031752
	LG3	33257744	33260696		LG3	39041171	39053121
	LG3	33262569	33279051		LG3	39059573	39088052
	LG3	33458309	33460307		LG3	39195890	39213555
	LG3	33526555	33528730		LG3	39275393	39278545
	LG3	33530844	33532133		LG3	39280312	39288140
	LG3	33949912	33954531		LG3	39359618	39363734
	LG3	34140814	34146863		LG3	39684436	39689499
	LG3	34147028	34152965		LG3	39704133	39727117
	LG3	34183001	34245400		LG3	39938041	39942023
	LG3	34248508	34256992		LG3	40218709	40229631
	LG3	34323610	34335498		LG3	40257739	40260359
	LG3	34455926	34477718		LG3	40589140	40595672
	LG3	34490267	34493294		LG3	40608142	40611962
	LG3	34516460	34523708		LG3	40667493	40669751
	LG3	34536510	34537491		LG3	40769731	40770898
	LG3	34540920	34546103		LG3	40843928	40849882
	LG3	34967224	34968540		LG3	40917189	40940547
	LG3	35115820	35118664		LG3	40942193	40948937
	LG3	35215030	35224764		LG3	41088685	41096476
	LG3	35237084	35237738		LG3	41240121	41247332
	LG3	35239937	35244062		LG3	41475852	41481046
	LG3	35343593	35348460		LG3	41570771	41576557
	LG3	35392386	35414488		LG3	41654852	41667262
	LG3	35415707	35422895		LG3	41749371	41757310
	LG3	35699594	35709711		LG3	42191095	42200158
	LG3	35789850	35814355		LG3	42209915	42211087
	LG3	35827739	35836550		LG3	42337919	42343985
	LG3	35873250	35875843		LG3	42352060	42357709
	LG3	35991288	36009195		LG3	42498355	42499638
	LG3	36026078	36031963		LG3	42855246	42856944
	LG3	36054217	36056476		LG3	43014613	43020492
	LG3	36068543	36075548		LG3	43028941	43031693
	LG3	36084601	36094222		LG3	43035530	43043609
	LG3	36158941	36160985		LG3	43249801	43255638
	LG3	36274332	36277188		LG3	43390635	43406365
	LG3	36310779	36314422		LG3	43429248	43431260
	LG3	36331802	36338608		LG3	43536004	43541753
	LG3	36352997	36360826		LG3	43576871	43579209
	LG3	36377864	36397356		LG3	43599488	43602155
	LG3	36431259	36434819		LG3	43673058	43683524
	LG3	36438514	36445511		LG3	43691326	43707148
	LG3	36513974	36517092		LG3	43782809	43787854
	LG3	36591614	36595083		LG3	43801589	43808648
	LG3	37248288	37251710		LG3	43905001	43911208
	LG3	37320587	37331882		LG3	44251217	44259179
	LG3	37372044	37374090		LG3	44373439	44375660
	LG3	37451868	37456238		LG3	44776719	44778286
	LG3	37496793	37522445		LG3	44850550	44852577
	LG3	37528837	37530432		LG3	45344820	45351347
	LG3	37545821	37550957		LG3	45387722	45389539
	LG3	37659104	37664367		LG3	45436505	45439655
	LG3	37834691	37837213		LG3	45724315	45726063
	LG3	38579474	38596443		LG3	45772111	45774766
	LG3	38892649	38915386		LG3	45874230	45878571
	LG3	38938607	38950224		LG3	46005692	46054011
	LG3	38952007	38967280		LG3	46065339	46078894
	LG3	39192099	39195858		LG3	46108512	46110754
	LG3	39240139	39257070		LG3	46113225	46119537
	LG3	39291911	39295220		LG3	46267589	46279463
	LG3	39595924	39600014		LG3	46292526	46299717
	LG3	39700154	39702342		LG3	46399576	46411609
	LG3	40181144	40183382		LG3	46420589	46424631
	LG3	40463743	40468872		LG3	46448926	46463169
	LG3	40579027	40580546		LG3	46550800	46557654
	LG3	40598053	40604221		LG3	46609270	46619367
	LG3	40617142	40626369		LG3	46633079	46635013
	LG3	40706871	40707215		LG3	46640380	46642314
	LG3	40756764	40762507		LG3	46768928	46771618
	LG3	40824191	40826515		LG3	46773213	46776683
	LG3	41050060	41051525		LG3	46777521	46779314
	LG3	41310602	41312491		LG3	46796076	46797218
	LG3	41534798	41543092		LG3	46864217	46876735
	LG3	41604615	41605314		LG3	46900127	46903507
	LG3	41694960	41716259		LG3	46944919	46949563
	LG3	41932809	41940746		LG3	46951225	46952678
	LG3	41973266	41974645		LG3	46960445	47008015
	LG3	42055374	42057006		LG3	47057475	47061657
	LG3	42072588	42080045		LG3	47071357	47082457
	LG3	42103431	42110531		LG3	47084217	47094217
	LG3	42386886	42444847		LG3	47133386	47135002
	LG3	42464166	42466848		LG3	47254850	47257105
	LG3	42513838	42515214		LG3	47262046	47265925
	LG3	42516333	42516890		LG3	47365995	47383606
	LG3	42516932	42520873		LG3	47402664	47405068
	LG3	42520915	42522401		LG3	47405279	47409179
	LG3	42593020	42595271		LG3	47414532	47418752
	LG3	42712922	42738884		LG3	47436083	47441638
	LG3	42912208	42918023		LG3	47455098	47458273
	LG3	42918630	42932207		LG3	47458311	47462760
	LG3	43001872	43011493		LG3	47475994	47479558
	LG3	43510794	43524078		LG3	47495762	47497703
	LG3	43528894	43530549		LG3	47546028	47553854
	LG3	43588482	43596423		LG3	47606658	47618731
	LG3	43616126	43623736		LG3	47646423	47649774
	LG3	43866022	43867428		LG3	47657615	47668963
	LG3	43867871	43868992		LG3	47680349	47683121
	LG3	44183122	44185179		LG3	47698140	47710409
	LG3	44235896	44239257		LG3	47733376	47734575
	LG3	44265753	44271273		LG3	47822070	47824628
	LG3	44305964	44309399		LG3	47824791	47826318
	LG3	44659033	44699282		LG3	47871892	47873169
	LG3	44844634	44849103		LG3	48455952	48458912
	LG3	44853843	44868490		LG3	48459457	48461323
	LG3	44872794	44877125		LG3	48545577	48590748
	LG3	44877236	44879508		LG3	48643051	48643818
	LG3	44894462	44894972		LG3	48706987	48718707
	LG3	44905609	44922467		LG3	48750443	48773088
	LG3	44955940	45006022		LG3	48788252	48793797
	LG3	45377773	45379851		LG3	48844557	48851212
	LG3	45469395	45475963		LG3	48875261	48883567
	LG3	45514565	45518831		LG3	48940727	48942553
	LG3	45551287	45568001		LG3	49457000	49458238
	LG3	45758360	45762071		LG3	49807386	49813034
	LG3	45911014	45917331		LG3	50150120	50151269
	LG3	45963598	45965829		LG3	50223912	50230689
	LG3	46259103	46263088		LG3	50542609	50549141
	LG3	46280395	46284840		LG3	50698998	50701082
	LG3	46285140	46285935		LG3	50820512	50835223
	LG3	46431708	46434557		LG3	50835451	50838329
	LG3	46514969	46518781		LG3	50878579	50895074
	LG3	46569565	46576671		LG3	50898513	50900665
	LG3	46604289	46607252		LG3	50940900	50942663
	LG3	46908064	46910394		LG3	51009542	51014396
	LG3	47062260	47063822		LG3	51194818	51198249
	LG3	47063929	47067920		LG3	51316879	51323646
	LG3	47204030	47223201		LG3	51417959	51419578
	LG3	47275481	47276653		LG3	51419649	51440374
	LG3	47301575	47319008		LG3	51454659	51461928
	LG3	47338209	47352432		LG3	51659229	51661657
	LG3	47510994	47525450		LG3	51887798	51896202
	LG3	47573457	47588754		LG3	51912904	51917649
	LG3	47598725	47605354		LG3	52396851	52405108
	LG3	47634135	47641037		LG3	52438919	52450946
	LG3	47672630	47678530		LG3	52650848	52652606
	LG3	47693903	47696739		LG3	52710765	52716349
	LG3	47770523	47776897		LG3	52718404	52722076
	LG3	47857527	47863897		LG3	52759415	52760980
	LG3	48101363	48154847		LG3	52788818	52796410
	LG3	48181366	48189225		LG3	52808471	52816194
	LG3	48189349	48190674		LG3	52963097	52965521
	LG3	48274459	48278783		LG3	53440082	53449241
	LG3	48418598	48420451		LG3	53735145	53736198
	LG3	48420982	48423200		LG3	53793282	53806962
	LG3	48432233	48455844		LG3	54205259	54206878
	LG3	48471338	48473414		LG3	54238528	54247994
	LG3	48505702	48520930		LG3	54437070	54439680
	LG3	48735618	48741126		LG3	54586031	54587487
	LG3	49261150	49262796		LG3	54748013	54753166
	LG3	49555830	49557629		LG3	54757425	54764284
	LG3	49620163	49627379		LG3	54927180	54932446
	LG3	49628215	49632792		LG3	54967025	54974966
	LG3	49778692	49797462		LG3	55565324	55579389
	LG3	49815259	49817238		LG3	55601710	55604572
	LG3	49982000	49990799		LG3	55604619	55616964
	LG3	50039008	50040399		LG3	55636934	55649864
	LG3	50146573	50147611		LG3	55903176	55904627
	LG3	50348031	50349257		LG3	56174782	56180461
	LG3	50366011	50367360		LG3	56193607	56202807
	LG3	50407928	50411748		LG3	56214941	56223093
	LG3	50579784	50580206		LG3	56248004	56257898
	LG3	50606252	50633803		LG3	56276004	56280706
	LG3	50657692	50671302		LG3	56293840	56300661
	LG3	50838567	50851301		LG3	56300824	56303933
	LG3	51028228	51033766		LG3	56312949	56324122
	LG3	51133476	51139604		LG3	56516375	56538722
	LG3	51182424	51184233		LG3	57362985	57368377
	LG3	51226924	51232683		LG3	57407394	57414802
	LG3	51413255	51413647		LG3	57424254	57436199
	LG3	51672787	51678699		LG3	57443578	57444951
	LG3	51792018	51798456		LG3	58219711	58223862
	LG3	51905485	51906298		LG3	58255954	58269289
	LG3	52036815	52044919		LG3	58272653	58273374
	LG3	52141951	52144806		LG3	58295844	58314985
	LG3	52155059	52163011		LG3	58322540	58331078
	LG3	52297998	52312472		LG3	58333244	58336135
	LG3	52332965	52345933		LG3	58346163	58350519
	LG3	52370012	52387136		LG3	58359422	58375846
	LG3	52589859	52598621		LG3	58413419	58419105
	LG3	52641405	52645858		LG3	58431805	58441202
	LG3	52730823	52732127		LG3	58466254	58496663
	LG3	52770170	52785357		LG3	58503150	58507367
	LG3	52909395	52945023		LG3	58512127	58519017
	LG3	53982684	53989810		LG3	58526813	58527938
	LG3	53995863	54000992		LG3	58627863	58741235
	LG3	54039178	54043836		LG3	58797975	58815967
	LG3	54092641	54094767		LG3	58831705	58834879
	LG3	54100154	54101149		LG3	58837170	58851457
	LG3	54147389	54153792		LG3	58980454	58983745
	LG3	54321850	54328083		LG3	59231568	59240752
	LG3	54615519	54626667		LG3	59391518	59410698
	LG3	55170997	55174874		LG3	59429323	59439301
	LG3	55774222	55779043		LG3	59448887	59459210
	LG3	56230038	56243796		LG3	59476255	59480368
	LG3	56326548	56339518		LG3	59682445	59686146
	LG3	56360881	56365558		LG3	59734827	59736751
	LG3	56400010	56412498		LG3	59835929	59842584
	LG3	56630904	56640026		LG3	59881636	59894741
	LG3	56788210	56794095		LG3	59903565	59939601
	LG3	57011078	57013216		LG3	59965743	59978479
	LG3	57059048	57072512		LG3	60164762	60168713
	LG3	57287417	57295423		LG3	60326869	60338023
	LG3	57521473	57527915		LG3	60496314	60497592
	LG3	57644334	57647139		LG3	60651851	60653086
	LG3	57678944	57680592		LG3	61156335	61156868
	LG3	57751966	57759639		LG3	61191816	61198622
	LG3	57766648	57767400		LG3	61217864	61230314
	LG3	57786377	57788362		LG3	61673610	61675705
	LG3	57962566	57965395		LG3	61698989	61709420
	LG3	58291243	58292303		LG3	62335955	62342407
	LG3	59089153	59095811		LG3	62567914	62574126
	LG3	59212936	59219472		LG3	62585694	62589909
	LG3	59272480	59277019		LG3	62651877	62662959
	LG3	59311690	59325477		LG3	62705217	62736023
	LG3	59343169	59350932		LG3	62752614	62759122
	LG3	59370984	59374402		LG3	62764686	62768919
	LG3	59417033	59418377		LG3	62790824	62793820
	LG3	59439848	59445426		LG3	62857906	62872443
	LG3	59761921	59764425		LG3	62875002	62909498
	LG3	59810398	59814207		LG3	62943454	62944601
	LG3	59845686	59870854		LG3	63559991	63599845
	LG3	59984152	59989142		LG3	63687550	63694586
	LG3	60187924	60190307		LG3	63926431	63931474
	LG3	60842087	60845962		LG3	63991136	63994155
	LG3	60848485	60856005		LG3	64007105	64010884
	LG3	60947123	60948340		LG3	64039688	64047172
	LG3	61017811	61019943		LG3	64047214	64050758
	LG3	61029113	61041566		LG3	64074701	64083224
	LG3	61090544	61096199		LG3	64128181	64146747
	LG3	61174512	61189051		LG3	64157152	64158288
	LG3	61431687	61433195		LG3	64692227	64695989
	LG3	61600223	61603297		LG3	64848928	64853231
	LG3	61612290	61622572		LG3	65058292	65058805
	LG3	62014284	62027450		LG3	65156442	65162785
	LG3	62351801	62362483		LG3	65259561	65269003
	LG3	62484686	62505656		LG3	65324773	65326675
	LG3	62520511	62529342		LG3	65373714	65426050
	LG3	62529620	62531081		LG3	65539194	65540447
	LG3	62553211	62554240		LG3	65596090	65606887
	LG3	62633809	62643828		LG3	65625257	65629290
	LG3	62671841	62692723		LG3	65723060	65726736
	LG3	62693239	62697997		LG3	65745347	65745955
	LG3	62772168	62776325		LG3	66019943	66035628
	LG3	62787236	62789207		LG3	66048522	66049805
	LG3	62818068	62853638		LG3	66154587	66155964
	LG3	62982910	62986904		LG3	66202276	66208142
	LG3	63078633	63081145		LG3	66260217	66265585
	LG3	63110501	63110848		LG4	95195	97435
	LG3	63290406	63292884		LG4	220798	222897
	LG3	63295727	63300272		LG4	360077	368907
	LG3	63545573	63549121		LG4	592252	601557
	LG3	63738259	63757836		LG4	612816	616313
	LG3	63758903	63762891		LG4	923138	927834
	LG3	63917707	63923498		LG4	942642	944759
	LG3	63950014	63952923		LG4	1066645	1068332
	LG3	63977399	63988514		LG4	1068709	1070744
	LG3	64023122	64026573		LG4	1169164	1174009
	LG3	64113526	64115103		LG4	1175891	1177423
	LG3	64527528	64538966		LG4	1541326	1555231
	LG3	64637899	64645369		LG4	1578397	1586112
	LG3	65014689	65018771		LG4	1629397	1636418
	LG3	65124397	65129501		LG4	1913018	1914784
	LG3	65135585	65140113		LG4	1915849	1917564
	LG3	65141402	65151587		LG4	1918052	1921468
	LG3	65233324	65240095		LG4	1963198	1967349
	LG3	65438532	65439668		LG4	2012803	2014400
	LG3	65497211	65499124		LG4	2083651	2093515
	LG3	65642948	65655869		LG4	2269437	2276619
	LG3	65713427	65714259		LG4	2286051	2290162
	LG3	65971073	65974998		LG4	2381189	2385260
	LG3	66038315	66040337		LG4	2467431	2468801
	LG3	66364530	66367605		LG4	2471786	2473237
	LG3	66399348	66400393		LG4	2478506	2479914
	LG4	81167	83253		LG4	2491442	2504139
	LG4	296224	304355		LG4	2533089	2534973
	LG4	355298	359714		LG4	2608361	2613107
	LG4	393769	395044		LG4	3142491	3146601
	LG4	569079	573486		LG4	3430897	3443381
	LG4	673124	675167		LG4	3451958	3455545
	LG4	1289675	1309594		LG4	3715690	3886767
	LG4	1399555	1430815		LG4	3903396	3905513
	LG4	1438967	1451609		LG4	4016015	4019497
	LG4	1483536	1487218		LG4	4030870	4036006
	LG4	1495364	1496664		LG4	4041110	4042089
	LG4	2024099	2027664		LG4	4042156	4046770
	LG4	2098072	2105458		LG4	4052349	4054705
	LG4	2185100	2226514		LG4	4057582	4060583
	LG4	2312491	2319848		LG4	4082351	4084783
	LG4	2372088	2379961		LG4	4124121	4131825
	LG4	2389165	2403882		LG4	4185650	4187382
	LG4	2454086	2457484		LG4	4447942	4449741
	LG4	2474640	2475057		LG4	4493065	4494412
	LG4	2720637	2728626		LG4	4509171	4513987
	LG4	2929215	2930355		LG4	4607420	4609925
	LG4	2988165	2991359		LG4	4777890	4784307
	LG4	3031458	3033463		LG4	4794867	4798990
	LG4	3246078	3263216		LG4	4813651	4819761
	LG4	3268679	3272709		LG4	5062553	5069755
	LG4	3307732	3319174		LG4	5107043	5123993
	LG4	3424632	3428986		LG4	5236540	5244319
	LG4	4132443	4140081		LG4	5830871	5833810
	LG4	4140346	4150603		LG4	5997984	5999351
	LG4	4252794	4259101		LG4	6633111	6654618
	LG4	4265061	4284915		LG4	6899387	6902515
	LG4	4410113	4413270		LG4	6902547	6909836
	LG4	4425504	4428208		LG4	6947854	6957247
	LG4	4451529	4454616		LG4	6957478	6959169
	LG4	4475241	4476966		LG4	6963874	6965255
	LG4	4497242	4503680		LG4	7130763	7132973
	LG4	4522615	4566716		LG4	7133012	7134829
	LG4	4589187	4591421		LG4	7191255	7198978
	LG4	4866250	4869466		LG4	7223327	7233819
	LG4	5009705	5040127		LG4	7272692	7282152
	LG4	5349151	5359141		LG4	7352530	7357357
	LG4	5489747	5491884		LG4	7537476	7542371
	LG4	5894254	5900586		LG4	7623147	7625556
	LG4	6141707	6152085		LG4	7720851	7724615
	LG4	6508531	6508993		LG4	7760711	7769845
	LG4	6852966	6864936		LG4	7805312	7814003
	LG4	6893902	6897553		LG4	7827219	7835650
	LG4	6911739	6914456		LG4	7899037	7909861
	LG4	6914758	6918591		LG4	8115544	8117365
	LG4	6991249	7088200		LG4	8134831	8135525
	LG4	7140994	7150007		LG4	8329475	8330939
	LG4	7235308	7270672		LG4	8549891	8562168
	LG4	7543725	7548602		LG4	8604333	8609296
	LG4	7726103	7729284		LG4	8621676	8641874
	LG4	7729331	7744202		LG4	8680420	8683370
	LG4	7783282	7786687		LG4	8692881	8711092
	LG4	7849297	7866178		LG4	9103112	9109144
	LG4	7867112	7874797		LG4	9223461	9232570
	LG4	7948579	7949569		LG4	9458164	9463812
	LG4	7964929	7971139		LG4	9471449	9472579
	LG4	8056826	8066569		LG4	9472722	9473262
	LG4	8094437	8100662		LG4	9473529	9479946
	LG4	8350906	8403244		LG4	9541726	9556582
	LG4	8410105	8411155		LG4	9556591	9561269
	LG4	8499325	8501179		LG4	9611572	9619869
	LG4	8832468	8849641		LG4	9632271	9635030
	LG4	8888807	8893127		LG4	9877787	9881384
	LG4	8916975	8921796		LG4	10072590	10090578
	LG4	9019542	9027491		LG4	10119460	10134616
	LG4	9326147	9330361		LG4	10245588	10249211
	LG4	9466270	9469449		LG4	10340390	10349069
	LG4	9491630	9498878		LG4	10363976	10390315
	LG4	9561951	9578247		LG4	10631195	10650083
	LG4	9594691	9600189		LG4	10654783	10662507
	LG4	9627058	9631322		LG4	10663985	10671892
	LG4	9726971	9731155		LG4	10813210	10818352
	LG4	9946079	9946771		LG4	10941174	10944765
	LG4	10043722	10047565		LG4	11051169	11056871
	LG4	10048982	10053837		LG4	11088325	11090162
	LG4	10060535	10069569		LG4	11344143	11361297
	LG4	10163181	10179957		LG4	11391086	11394339
	LG4	10215194	10215940		LG4	11549985	11684243
	LG4	10249711	10257027		LG4	11748017	11749461
	LG4	10322091	10326317		LG4	11885299	11886486
	LG4	10404166	10406407		LG4	12157000	12168592
	LG4	10472708	10477422		LG4	12180754	12195187
	LG4	10526835	10552712		LG4	12217066	12222110
	LG4	10558355	10562448		LG4	12641463	12644231
	LG4	10606182	10607626		LG4	12656326	12657722
	LG4	10607887	10612369		LG4	12661257	12663380
	LG4	10613907	10614887		LG4	12868406	12876592
	LG4	10827743	10912869		LG4	13216697	13230724
	LG4	10915470	10920323		LG4	13230986	13244014
	LG4	11061185	11066669		LG4	13318180	13319191
	LG4	11190977	11197147		LG4	13323210	13323992
	LG4	11298491	11317107		LG4	13373775	13377467
	LG4	12204184	12206237		LG4	13390405	13417031
	LG4	12210020	12211555		LG4	13505883	13507894
	LG4	12274897	12277930		LG4	13556454	13560006
	LG4	12280429	12284981		LG4	13573869	13581156
	LG4	12879472	12882283		LG4	13581615	13634011
	LG4	12997182	13009277		LG4	13635676	13636821
	LG4	13052148	13059302		LG4	13648749	13706248
	LG4	13117208	13120573		LG4	13763266	13768820
	LG4	13132821	13145626		LG4	13908672	13918835
	LG4	13146617	13159227		LG4	13923880	13927142
	LG4	13256956	13263872		LG4	14156479	14162137
	LG4	13264798	13265745		LG4	14393814	14394931
	LG4	13295094	13310556		LG4	14395094	14413370
	LG4	13314656	13315540		LG4	14420555	14433577
	LG4	13379095	13383490		LG4	14527664	14529904
	LG4	13456094	13461639		LG4	14624080	14627270
	LG4	13552795	13554953		LG4	14635365	14661016
	LG4	13900591	13903585		LG4	14669493	14676449
	LG4	14361036	14381525		LG4	14830141	14843368
	LG4	14515183	14516161		LG4	14946505	14956996
	LG4	14601585	14610029		LG4	15036226	15040213
	LG4	14865977	14879048		LG4	15417388	15430550
	LG4	14881911	14882216		LG4	15441506	15458996
	LG4	14901127	14904583		LG4	15634547	15636283
	LG4	14920851	14939769		LG4	15773790	15775313
	LG4	14958088	14965207		LG4	15819199	15821066
	LG4	15083554	15086245		LG4	16287017	16291085
	LG4	15700869	15705589		LG4	16369211	16370770
	LG4	15719797	15729272		LG4	16440523	16442824
	LG4	15854535	15925888		LG4	16461003	16463331
	LG4	15967757	16022954		LG4	16464230	16468224
	LG4	16042940	16046109		LG4	16495263	16501182
	LG4	16296284	16356715		LG4	16540313	16543149
	LG4	16384112	16394081		LG4	16575149	16576955
	LG4	16396128	16406582		LG4	16580552	16586381
	LG4	16416454	16419723		LG4	16682811	16684102
	LG4	16422565	16426638		LG4	16690790	16695709
	LG4	16476398	16482065		LG4	16697004	16700421
	LG4	16487972	16494505		LG4	16700663	16702857
	LG4	16569182	16570850		LG4	16703647	16712639
	LG4	16796271	16805384		LG4	16714389	16718060
	LG4	16946187	16955370		LG4	16718628	16728509
	LG4	17029436	17040101		LG4	16736590	16749386
	LG4	17146466	17153384		LG4	16750548	16793425
	LG4	17155900	17164746		LG4	17657177	17664927
	LG4	17802223	17817212		LG4	17669095	17676791
	LG4	17901369	17918054		LG4	17706773	17717853
	LG4	18015268	18018336		LG4	17720621	17730780
	LG4	18078893	18081140		LG4	18100376	18106548
	LG4	18112598	18119609		LG4	18122433	18127961
	LG5	18934	20499		LG5	215204	217625
	LG5	246513	250377		LG5	483803	490506
	LG5	367273	371325		LG5	618827	632985
	LG5	593241	601959		LG5	708250	711540
	LG5	603725	612231		LG5	715815	750549
	LG5	661717	664025		LG5	794466	806389
	LG5	714097	714496		LG5	806917	809500
	LG5	1043016	1058458		LG5	833481	854969
	LG5	1290162	1292310		LG5	855715	894578
	LG5	1615075	1617764		LG5	902573	916059
	LG5	1738657	1762762		LG5	930047	956056
	LG5	1771217	1773183		LG5	1604315	1606282
	LG5	1888943	1901101		LG5	1625486	1656538
	LG5	2416344	2421246		LG5	1777093	1812024
	LG5	2560339	2564706		LG5	1813831	1816329
	LG5	3620721	3628953		LG5	1904600	1908007
	LG5	3951183	3953788		LG5	2098532	2099689
	LG5	4216183	4244064		LG5	2100920	2107168
	LG5	4314435	4323661		LG5	2565601	2579652
	LG5	4457982	4460389		LG5	2615582	2619418
	LG5	4551122	4554990		LG5	3045484	3051162
	LG5	4658012	4665095		LG5	3095039	3166697
	LG5	4742391	4789364		LG5	3421120	3425319
	LG5	4817555	4819658		LG5	3768318	3769436
	LG5	4863954	4871181		LG5	3798424	3827953
	LG5	5397666	5398945		LG5	3861182	3866692
	LG5	5610671	5615766		LG5	4281414	4284836
	LG5	5738751	5740549		LG5	4287594	4289741
	LG5	5833933	5851938		LG5	4528320	4532386
	LG5	5852048	5854342		LG5	4655103	4656451
	LG5	5875968	5886697		LG5	4671918	4678643
	LG5	6054161	6153616		LG5	4696789	4714476
	LG5	6307684	6309721		LG5	4825462	4837596
	LG5	6438732	6443824		LG5	4840633	4859445
	LG5	6486396	6498511		LG5	4894276	4924017
	LG5	6628500	6629783		LG5	5220379	5222953
	LG5	6990011	6992071		LG5	5308833	5313351
	LG5	6996346	7019293		LG5	5336942	5346030
	LG5	7072978	7077857		LG5	5617878	5623238
	LG5	7112914	7114205		LG5	5937987	5953237
	LG5	8020908	8035328		LG5	5961937	5988907
	LG5	8154625	8162932		LG5	6161399	6165144
	LG5	8187304	8193240		LG5	6198779	6211027
	LG5	8424336	8433179		LG5	6343037	6344203
	LG5	8544416	8545924		LG5	6546184	6555310
	LG5	8761397	8762352		LG5	6601270	6603520
	LG5	8774178	8774492		LG5	7556369	7561256
	LG5	8794543	8794854		LG5	7646679	7649091
	LG5	9011732	9013584		LG5	7684627	7685225
	LG5	9033698	9037314		LG5	8063067	8064834
	LG5	9116075	9117796		LG5	8065596	8067626
	LG5	9309353	9313747		LG5	8070467	8075091
	LG5	9321169	9330902		LG5	8102378	8116157
	LG5	9586649	9594643		LG5	8176499	8178608
	LG5	9728823	9737938		LG5	8280304	8288571
	LG5	9745526	9747023		LG5	8417408	8418808
	LG5	9802037	9803162		LG5	8449874	8454495
	LG5	9872050	9914780		LG5	8461945	8466459
	LG5	9934885	10019903		LG5	8581615	8607970
	LG5	10081085	10084480		LG5	8651420	8672718
	LG5	10178366	10185778		LG5	9269295	9276773
	LG5	10325611	10327876		LG5	9462408	9465170
	LG5	10420547	10426994		LG5	9516415	9526885
	LG5	10563725	10564411		LG5	9752934	9756265
	LG5	10888755	10895677		LG5	9773050	9776770
	LG5	11047432	11053134		LG5	10247865	10264227
	LG5	11116305	11118430		LG5	10404073	10406425
	LG5	11118689	11121646		LG5	10411733	10413331
	LG5	11378751	11380564		LG5	10433126	10445162
	LG5	11391848	11392762		LG5	10827074	10829151
	LG5	11393037	11400788		LG5	10854349	10856430
	LG5	11446021	11461594		LG5	11259255	11260811
	LG5	11471310	11474851		LG5	11415032	11423477
	LG5	11476233	11480391		LG5	11435443	11441813
	LG5	11656822	11666671		LG5	11683762	11695031
	LG5	12388997	12394153		LG5	11708168	11718356
	LG5	12574042	12578432		LG5	11820076	11831249
	LG5	12615143	12630716		LG5	11832537	11877677
	LG5	13077293	13089873		LG5	11895464	11899466
	LG5	13211273	13214917		LG5	12008848	12011295
	LG5	13241349	13249913		LG5	12112029	12133930
	LG6	114702	127469		LG5	12160350	12162353
	LG6	135997	138813		LG5	12313958	12315088
	LG6	150362	155030		LG5	12334102	12348430
	LG6	163249	164841		LG5	12359717	12374458
	LG6	504583	506332		LG5	12409615	12410915
	LG6	520235	520624		LG5	12411002	12412624
	LG6	666779	669772		LG5	12602886	12603773
	LG6	679763	682807		LG5	12725880	12732218
	LG6	689687	693033		LG5	13095192	13097115
	LG6	782777	788906		LG5	13169756	13173335
	LG6	805367	825086		LG6	51193	56936
	LG6	839914	842992		LG6	61890	63234
	LG6	853600	856930		LG6	89579	90686
	LG6	865207	868399		LG6	103595	110401
	LG6	878015	879022		LG6	433306	462745
	LG6	961394	998478		LG6	477936	482123
	LG6	1147216	1151612		LG6	525790	628933
	LG6	1248230	1283241		LG6	658381	662233
	LG6	1411961	1413110		LG6	725710	727913
	LG6	1637108	1645942		LG6	743292	747980
	LG6	1656980	1664882		LG6	1300837	1333955
	LG6	1743175	1757440		LG6	1404824	1405973
	LG6	2084633	2092523		LG6	1671241	1673606
	LG6	2112930	2119190		LG6	2173104	2176000
	LG6	2123925	2140653		LG6	2230201	2236603
	LG6	2837752	2856247		LG6	2405089	2418450
	LG6	2949835	2968696		LG6	3014349	3026408
	LG6	2974890	3006372		LG6	3056114	3070587
	LG6	3044323	3050683		LG6	3096532	3109913
	LG6	3090111	3091077		LG6	3575834	3579978
	LG6	3164977	3168266		LG6	3599766	3602798
	LG6	3774619	3781083		LG6	3721603	3731985
	LG6	3809559	3822924		LG6	3785940	3788143
	LG6	3830669	3838394		LG6	3799521	3806801
	LG6	3905113	3915448		LG6	3916870	3921240
	LG6	3963073	3973766		LG6	4004164	4039141
	LG6	3974995	3980481		LG6	4088269	4089486
	LG6	3996525	4000381		LG6	4142052	4143752
	LG6	4545894	4548467		LG6	4152650	4157401
	LG6	4667315	4669752		LG6	4298305	4303212
	LG6	4781762	4783726		LG6	4559186	4574156
	LG6	4789404	4790691		LG6	4632848	4634617
	LG6	4791715	4795423		LG6	4682526	4691722
	LG6	4799740	4807768		LG6	4692176	4695585
	LG6	5092134	5105168		LG6	4716351	4720319
	LG6	5841803	5843878		LG6	4834271	4847948
	LG6	5924946	5934220		LG6	4990044	4992050
	LG6	6489455	6497310		LG6	5378113	5383569
	LG6	6521150	6524763		LG6	5504554	5521800
	LG6	6780961	6782137		LG6	5677135	5678349
	LG6	6794200	6797819		LG6	5685139	5686783
	LG6	6947898	6952973		LG6	5872540	5886624
	LG6	6974680	6975912		LG6	5960531	5965502
	LG6	7072932	7078729		LG6	6033261	6035253
	LG6	7116468	7125303		LG6	6145639	6149488
	LG6	7333638	7334686		LG6	6254756	6255578
	LG6	7342042	7343634		LG6	6343008	6351445
	LG6	7510360	7537034		LG6	6364650	6367606
	LG6	7635346	7636720		LG6	6758047	6761488
	LG6	7989634	7994870		LG6	6801900	6804115
	LG6	8092109	8112129		LG6	6806448	6822360
	LG6	8360024	8361742		LG6	6823107	6844556
	LG6	8479870	8491369		LG6	7080976	7084210
	LG6	8504868	8514879		LG6	7094219	7099812
	LG6	8535937	8538023		LG6	7349856	7351402
	LG6	8744984	8749303		LG6	7490809	7496500
	LG6	8833854	8835869		LG6	7581620	7589422
	LG6	8916330	8938664		LG6	7973642	7982478
	LG6	9007810	9015044		LG6	8029677	8033229
	LG6	9030205	9035845		LG6	8161794	8166804
	LG6	9253325	9269289		LG6	8200710	8202500
	LG6	9367593	9390269		LG6	8520787	8522391
	LG6	10060249	10065139		LG6	8544173	8545676
	LG6	10166553	10167737		LG6	8581291	8596000
	LG6	10278459	10282406		LG6	8784158	8793083
	LG6	10413079	10416248		LG6	8895166	8909397
	LG6	10479681	10500291		LG6	9053300	9057140
	LG6	10508694	10510023		LG6	9583050	9586713
	LG6	10807455	10818638		LG6	9662496	9664587
	LG6	10818654	10821363		LG6	10031855	10040878
	LG6	10941464	10950072		LG6	10450840	10452912
	LG6	10984481	10994446		LG6	10511434	10514369
	LG6	10994600	10998265		LG6	10600319	10601963
	LG6	11334479	11353552		LG6	10787765	10801506
	LG6	11373094	11390681		LG6	10851703	10859119
	LG6	11536151	11539953		LG6	10912717	10920460
	LG6	11704122	11715398		LG6	11028842	11038212
	LG6	11996979	12008506		LG6	11083393	11085626
	LG6	12027145	12039585		LG6	11227310	11232301
	LG6	12511834	12514069		LG6	11639168	11660665
	LG6	12515416	12516576		LG6	11695007	11697529
	LG6	12593832	12599981		LG6	11726275	11742364
	LG6	12600100	12617515		LG6	12055134	12070470
	LG6	12638286	12638879		LG6	12148818	12154868
	LG6	12638904	12640904		LG6	12241170	12252135
	LG6	12963498	12966229		LG6	12465539	12476253
	LG6	13111792	13113581		LG6	12479471	12489073
	LG6	13113639	13117854		LG6	12506389	12507800
	LG6	13452169	13453308		LG6	12534836	12541778
	LG6	13819784	13849214		LG6	12553093	12560081
	LG6	13878945	13880078		LG6	12566516	12585744
	LG6	14089397	14090211		LG6	12793007	12803028
	LG6	14162133	14169043		LG6	12803068	12813164
	LG6	14186593	14199560		LG6	13123172	13131907
	LG6	14325265	14354504		LG6	13266755	13271741
	LG6	14751146	14754632		LG6	13782951	13785902
	LG6	14812888	14822204		LG6	13815287	13817926
	LG6	14931963	14939224		LG6	13937579	13939210
	LG6	14940269	14949410		LG6	14141906	14145952
	LG6	14983844	14989053		LG6	14566165	14578521
	LG6	15117967	15119837		LG6	14609152	14631609
	LG6	15176387	15180077		LG6	14641975	14645596
	LG6	15308096	15315654		LG6	14771705	14783885
	LG6	15402435	15408154		LG6	14803339	14812136
	LG6	15545127	15548348		LG6	14891601	14900669
	LG6	15568433	15600600		LG6	14957577	14970075
	LG6	15993807	15999773		LG6	14973860	14977622
	LG6	16125223	16133279		LG6	15184235	15189065
	LG6	16205958	16219857		LG6	15474936	15481712
	LG6	17498918	17503351		LG6	15714664	15720711
	LG6	17602447	17632574		LG6	15877367	15881914
	LG6	17669889	17673020		LG6	16180437	16185807
	LG6	17682383	17685656		LG6	16265801	16267192
	LG6	17761950	17764463		LG6	16267383	16269836
	LG6	17833836	17835789		LG6	16294838	16299728
	LG6	17898902	17899688		LG6	16387233	16411931
	LG6	18001193	18026624		LG6	16443121	16444431
	LG6	18295339	18298688		LG6	16451629	16462438
	LG6	18393013	18404102		LG6	16649055	16649852
	LG6	18457940	18461147		LG6	16906175	16913911
	LG6	18570963	18580788		LG6	17219323	17223236
	LG6	18850273	18854933		LG6	17355166	17365924
	LG6	18988479	18991054		LG6	17709963	17718063
	LG6	19079283	19123366		LG6	17735410	17736264
	LG6	19200774	19211447		LG6	17736273	17746420
	LG6	19234047	19237635		LG6	17766956	17768972
	LG6	19243803	19250825		LG6	17801097	17820832
	LG6	19256993	19277509		LG6	18058041	18059749
	LG6	19289124	19289786		LG6	18079230	18080425
	LG6	19299164	19307869		LG6	18250189	18256125
	LG6	19624191	19628188		LG6	18266350	18277870
	LG6	19636330	19637457		LG6	18333378	18337593
	LG6	19812129	19823633		LG6	18343553	18347606
	LG6	20294637	20296151		LG6	18386236	18389991
	LG6	20338302	20339609		LG6	19367470	19371353
	LG6	20359669	20363350		LG6	19373151	19382193
	LG6	20430864	20432392		LG6	19425422	19425928
	LG6	20607572	20641702		LG6	19911093	19911434
	LG6	20641982	20645809		LG6	19917409	19918875
	LG6	20647303	20655650		LG6	20341101	20358359
	LG6	20924728	20927367		LG6	20453602	20464285
	LG6	20953517	20956352		LG6	20521036	20523558
	LG6	21036354	21037423		LG6	20658780	20661850
	LG6	21545843	21554558		LG6	20670882	20695297
	LG6	21555713	21562412		LG6	20710141	20723979
	LG6	21575389	21578449		LG6	20971552	20977845
	LG6	21617727	21624156		LG6	21007687	21014397
	LG6	21627015	21630617		LG6	21025522	21031439
	LG6	21646226	21690876		LG6	21041042	21050194
	LG6	21727865	21734140		LG6	21081942	21083394
	LG6	21763863	21774984		LG6	21382981	21386903
	LG6	21781606	21784643		LG6	21535089	21537395
	LG6	21788190	21792811		LG6	21633098	21639544
	LG6	21831392	21850441		LG6	21705725	21709563
	LG6	21852873	21870666		LG6	21717409	21718464
	LG6	21876847	21884005		LG6	21739564	21752518
	LG6	21884867	21903731		LG6	21793641	21801884
	LG6	21904638	21923810		LG6	22013044	22019636
	LG6	21923835	21926016		LG6	22166905	22171934
	LG6	22205134	22206781		LG6	22307519	22310551
	LG6	22300094	22301720		LG6	22311535	22319952
	LG6	22379931	22382812		LG6	22320539	22373002
	LG6	22468118	22529793		LG7	236953	256524
	LG6	22540429	22559937		LG7	313405	316650
	LG6	22585810	22587572		LG7	337648	342874
	LG7	202795	227318		LG7	378427	384970
	LG7	354658	369638		LG7	464109	467582
	LG7	405272	411925		LG7	669982	675068
	LG7	413306	422912		LG7	815965	817518
	LG7	734456	741942		LG7	1680104	1685689
	LG7	742094	750495		LG7	1800280	1819783
	LG7	942661	955250		LG7	1895443	1903436
	LG7	1413329	1416681		LG7	1952167	1955503
	LG7	1440919	1447627		LG7	2200882	2208852
	LG7	1459536	1463118		LG7	2347737	2362312
	LG7	1475020	1479522		LG7	2368707	2396665
	LG7	1576020	1580001		LG7	2398249	2480462
	LG7	1592259	1607482		LG7	2497695	2504116
	LG7	1696354	1697065		LG7	3395441	3433620
	LG7	1727676	1728146		LG7	4080981	4085180
	LG7	1760850	1763624		LG7	4225587	4242773
	LG7	2163422	2165331		LG7	4280976	4289500
	LG7	2488980	2495901		LG7	4436771	4450130
	LG7	2507973	2508965		LG7	5444450	5454455
	LG7	2553088	2560198		LG7	5457398	5462565
	LG7	2560921	2564500		LG7	5523496	5541116
	LG7	2564547	2570829		LG7	5616253	5618535
	LG7	3706464	3715381		LG7	5865690	5867189
	LG7	3724811	3728732		LG7	5936589	5949842
	LG7	3793585	3802037		LG7	6169436	6172835
	LG7	3802468	3803814		LG7	6319191	6323151
	LG7	4061322	4064960		LG7	6419748	6432399
	LG7	4122347	4125100		LG7	6439631	6446017
	LG7	4206492	4212177		LG7	6495423	6505876
	LG7	4482496	4493173		LG7	6692363	6698580
	LG7	4495614	4501713		LG7	6749335	6762586
	LG7	5812342	5814817		LG7	6805917	6812218
	LG7	5833338	5834726		LG7	6850440	6855494
	LG7	5895415	5897465		LG7	6967896	6969269
	LG7	6176036	6179192		LG7	7070330	7075948
	LG7	6274050	6276764		LG7	7765998	7767268
	LG7	6309982	6315221		LG7	8078892	8096917
	LG7	6359445	6374424		LG7	8437038	8438579
	LG7	6405628	6411775		LG7	8552875	8556636
	LG7	6457443	6463888		LG7	8851516	8865728
	LG7	6474148	6478495		LG7	8866510	8951808
	LG7	6525138	6529222		LG7	8992076	8995394
	LG7	6579937	6583755		LG7	9055558	9057218
	LG7	6622543	6626971		LG7	9401065	9448885
	LG7	6648942	6652650		LG7	9462349	9481114
	LG7	6744749	6746842		LG7	9488284	9490755
	LG7	6837164	6838338		LG7	9564390	9569019
	LG7	6879332	6881366		LG7	9858330	9873354
	LG7	6943811	6946675		LG7	9994871	10012067
	LG7	7151142	7156077		LG7	10308920	10315321
	LG7	7309436	7311181		LG7	10503415	10513912
	LG7	7668250	7676302		LG7	10580313	10592576
	LG7	8019342	8022998		LG7	10825501	10826640
	LG7	8160063	8172040		LG7	10874671	10876138
	LG7	8491715	8497214		LG7	10887180	10898200
	LG7	8613364	8623298		LG7	11298564	11313719
	LG7	8623352	8626000		LG7	11318322	11327484
	LG7	8638807	8644637		LG7	11466307	11469919
	LG7	8649409	8659037		LG7	11479856	11482632
	LG7	8681143	8682995		LG7	11693768	11721184
	LG7	8741773	8749723		LG7	11821510	11831632
	LG7	8830023	8840628		LG7	12529556	12540150
	LG7	9109402	9118005		LG7	12656975	12661930
	LG7	9144787	9156619		LG7	12674776	12680207
	LG7	9371146	9373026		LG7	12905331	12907811
	LG7	9373547	9391273		LG7	12952256	12966535
	LG7	9555348	9560020		LG7	12971969	12973916
	LG7	9645317	9646994		LG7	13029225	13031804
	LG7	9736934	9744489		LG7	13084193	13094622
	LG7	9982024	9985573		LG7	13099377	13102481
	LG7	9987332	9988923		LG7	13122724	13128708
	LG7	10129274	10138653		LG7	13311483	13314033
	LG7	10553719	10557030		LG7	13546739	13556131
	LG7	10597820	10601207		LG7	13605908	13619300
	LG7	10653600	10655762		LG7	13797319	13830474
	LG7	10707828	10724738		LG7	14176450	14189896
	LG7	10725507	10732803		LG7	14554946	14593390
	LG7	10869043	10872968		LG7	14677458	14679961
	LG7	11019553	11028757		LG7	14722054	14724136
	LG7	11044279	11046829		LG7	14809185	14810462
	LG7	11171954	11176116		LG7	14918654	14923981
	LG7	11604797	11609022		LG7	14924439	14937729
	LG7	11813695	11820819		LG7	15025394	15034074
	LG7	12155713	12157131		LG7	15059395	15061474
	LG7	12190859	12201813		LG7	15061537	15062829
	LG7	12292188	12294407		LG7	15250509	15254413
	LG7	12300188	12301393		LG7	15261756	15265165
	LG7	12323362	12324978		LG7	15265242	15298235
	LG7	12525993	12529411		LG7	15427692	15437007
	LG7	12594753	12623164		LG7	15590194	15610920
	LG7	12640815	12647384		LG7	15630833	15640885
	LG7	12767662	12772881		LG7	15641146	15648226
	LG7	13014241	13019528		LG7	15665371	15678358
	LG7	13043288	13049350		LG7	15734366	15737818
	LG7	13056568	13073300		LG7	15766466	15767306
	LG7	13105899	13110275		LG7	15777015	15783214
	LG7	13114644	13116934		LG7	15816301	15932921
	LG7	13320900	13323769		LG7	16083180	16089395
	LG7	13324448	13325656		LG7	16118878	16145569
	LG7	13328250	13329289		LG7	16205750	16210299
	LG7	13329409	13332191		LG7	16263265	16264767
	LG7	13908462	13939498		LG8	9913	11960
	LG7	14195822	14208573		LG8	82520	92103
	LG7	14431491	14432449		LG8	194305	196559
	LG7	14509642	14517284		LG8	202099	202890
	LG7	14536014	14538655		LG8	247591	253368
	LG7	14633960	14636291		LG8	280347	286890
	LG7	14649988	14655041		LG8	303557	325068
	LG7	14669536	14674115		LG8	678077	680424
	LG7	14674231	14676479		LG8	1148392	1163937
	LG7	14692366	14697534		LG8	1406790	1415369
	LG7	14819020	14839302		LG8	1415782	1419212
	LG7	14967171	14972490		LG8	1429352	1434949
	LG7	14975125	14982462		LG8	1472399	1474979
	LG7	15042804	15048535		LG8	1477873	1480363
	LG7	15049635	15057171		LG8	1481723	1482679
	LG7	15173905	15177584		LG8	1482879	1483472
	LG7	15203183	15207133		LG8	1501880	1507997
	LG7	15254780	15257415		LG8	1523195	1542304
	LG7	15412547	15417515		LG8	1629619	1637809
	LG7	15464266	15473520		LG8	1724745	1731998
	LG7	15685808	15697050		LG8	2006445	2009483
	LG7	15933587	15937990		LG8	2034676	2037310
	LG7	16099408	16108036		LG8	2089172	2092496
	LG7	16217127	16218978		LG8	2111789	2114527
	LG8	140980	145686		LG8	2202854	2211501
	LG8	199676	201934		LG8	2218638	2220096
	LG8	263694	271297		LG8	2260585	2263278
	LG8	356690	365530		LG8	2865728	2872464
	LG8	427920	432516		LG8	3066693	3077685
	LG8	435243	444460		LG8	3155075	3165739
	LG8	508558	513116		LG8	3178868	3183967
	LG8	703825	709513		LG8	3206471	3226265
	LG8	726787	735773		LG8	3257152	3272263
	LG8	774343	778367		LG8	3355329	3360583
	LG8	987744	1002130		LG8	3407052	3421899
	LG8	1374214	1377292		LG8	3451518	3456776
	LG8	1379627	1383014		LG8	3467976	3470180
	LG8	1497581	1498820		LG8	3637856	3640130
	LG8	1716800	1717985		LG8	3640217	3644593
	LG8	2012643	2023993		LG8	3682003	3687823
	LG8	2027192	2030462		LG8	3882843	3887309
	LG8	2070979	2074009		LG8	3887608	3893361
	LG8	2076298	2078642		LG8	3905655	3931840
	LG8	2254443	2258573		LG8	4081808	4092669
	LG8	2263704	2273746		LG8	4124721	4135022
	LG8	2283519	2295877		LG8	4150229	4183336
	LG8	2300991	2310434		LG8	4196902	4201124
	LG8	2320358	2322312		LG8	4205555	4219279
	LG8	2462092	2467192		LG8	4322646	4325160
	LG8	2853530	2861127		LG8	4360506	4362990
	LG8	2873711	2889283		LG8	4461267	4469572
	LG8	2926363	2950284		LG8	4546321	4557807
	LG8	2998547	3016770		LG8	4655714	4657775
	LG8	3124751	3138417		LG8	4718774	4722461
	LG8	3139338	3145131		LG8	5181326	5192464
	LG8	3198039	3201582		LG8	5248966	5250996
	LG8	3328694	3341107		LG8	5293307	5296299
	LG8	3387891	3389939		LG8	5298146	5301883
	LG8	3395559	3400751		LG8	5324172	5331756
	LG8	3434099	3437186		LG8	5374884	5378365
	LG8	3442115	3447477		LG8	5383193	5385961
	LG8	3457174	3460127		LG8	5549629	5558523
	LG8	3472835	3481144		LG8	5815906	5830459
	LG8	3489606	3490977		LG8	5835224	5839575
	LG8	3494757	3497376		LG8	5869867	5875508
	LG8	3590107	3591531		LG8	5960908	5979619
	LG8	3591796	3594434		LG8	5999661	6001106
	LG8	3607320	3636474		LG8	6398126	6413906
	LG8	3690763	3691494		LG8	6439748	6442914
	LG8	3740157	3750429		LG8	6498331	6501661
	LG8	3774589	3777809		LG8	6517516	6518647
	LG8	3836982	3853163		LG8	6520990	6523600
	LG8	3861299	3872154		LG8	6670913	6673023
	LG8	3876051	3880644		LG8	6704772	6710343
	LG8	3962437	3977176		LG8	6763450	6766527
	LG8	3986410	4011768		LG8	6772103	6776412
	LG8	4019110	4028561		LG8	6815433	6821506
	LG8	4105505	4115896		LG8	6895355	6907131
	LG8	4302442	4307881		LG8	6915792	6917278
	LG8	4327093	4335811		LG8	6919818	6925555
	LG8	4343973	4353675		LG8	7014682	7018662
	LG8	4415179	4436720		LG8	7088698	7094716
	LG8	4447884	4453454		LG8	7114109	7125472
	LG8	4857073	4859179		LG8	7273201	7281366
	LG8	5120891	5122024		LG8	8306111	8307247
	LG8	5168151	5172131		LG8	8453975	8454621
	LG8	5215275	5216717		LG8	8508715	8513905
	LG8	5223154	5228687		LG8	8937068	8938770
	LG8	5301956	5314172		LG8	8965899	8976036
	LG8	5340371	5348106		LG8	9052180	9065543
	LG8	5366480	5368627		LG8	9108767	9119451
	LG8	5368852	5372997		LG8	9164504	9167290
	LG8	5401067	5408306		LG8	9205377	9213458
	LG8	5417756	5419462		LG8	9229988	9235740
	LG8	5421803	5423517		LG8	9467383	9475599
	LG8	5513958	5535608		LG8	9557576	9564417
	LG8	5536498	5541540		LG8	9607225	9623395
	LG8	5587664	5589146		LG8	9633194	9647885
	LG8	5589428	5593308		LG8	9994636	10000335
	LG8	5763422	5770561		LG8	10110785	10112706
	LG8	5780600	5789344		LG8	10299303	10301301
	LG8	5849842	5865499		LG8	10397290	10404491
	LG8	6387757	6389926		LG8	10420784	10426748
	LG8	6484510	6495141		LG8	10613087	10615426
	LG8	6561997	6571212		LG8	10638391	10645133
	LG8	6687575	6694947		LG8	11143991	11147652
	LG8	7249602	7255971		LG8	11824370	11831466
	LG8	7261164	7268279		LG8	12158757	12161207
	LG8	7462611	7476350		LG8	12165456	12168205
	LG8	7487121	7495193		LG8	12206022	12211221
	LG8	7958577	7962506		LG8	12501330	12526330
	LG8	8213825	8218706		LG8	12570853	12575106
	LG8	8220933	8254979		LG8	12686786	12690038
	LG8	8299736	8304991		LG8	12745251	12761377
	LG8	8455118	8462974		LG8	12826241	12826676
	LG8	8471140	8485082		LG8	12900289	12903421
	LG8	8836944	8843216		LG8	12926564	12938697
	LG8	8843721	8847419		LG8	12939515	12943708
	LG8	9033181	9035353		LG8	13105232	13109116
	LG8	9244143	9255980		LG8	13109481	13119019
	LG8	9533420	9540160		LG8	13123651	13131640
	LG8	9540287	9543534		LG8	13267948	13286046
	LG8	10198514	10210355		LG8	13325120	13327775
	LG8	10412435	10419660		LG8	13394366	13395712
	LG8	10740926	10748301		LG8	13396529	13397158
	LG8	10748697	10753401		LG8	13397203	13397667
	LG8	10917027	10921280		LG8	13414284	13420395
	LG8	10922387	10926426		LG8	13430042	13438592
	LG8	10938113	10938817		LG8	13445056	13445730
	LG8	10993126	10993548		LG8	13445781	13447687
	LG8	11008187	11013641		LG8	13486943	13489780
	LG8	11607659	11627641		LG8	13490042	13491528
	LG8	12110836	12114769		LG8	13499133	13500840
	LG8	12248923	12250500		LG8	13539210	13544458
	LG8	12304053	12305494		LG8	13558453	13562106
	LG8	12561029	12564446		LG8	13564352	13567207
	LG8	12859183	12860923		LG8	13630458	13639351
	LG8	13097996	13099379		LG8	13643499	13643864
	LG8	13154517	13162300		LG8	13644190	13645359
	LG8	13224123	13229266		LG8	13645382	13645711
	LG8	13234650	13243413		LG8	13653118	13670113
	LG8	13254910	13261381		LG8	13718310	13722533
	LG8	13306731	13313295		LG8	13737164	13738447
	LG8	13313421	13317008		LG8	14276414	14278138
	LG8	13371665	13379462		LG8	14294735	14298231
	LG8	13462902	13475837		LG8	14347977	14358231
	LG8	13504147	13534103		LG8	14625586	14627529
	LG8	13583717	13592042		LG8	14780570	14782187
	LG8	13612594	13624571		LG8	15014463	15017291
	LG8	13679428	13682078		LG8	15017716	15027261
	LG8	13683906	13688358		LG8	15213211	15215978
	LG8	13709583	13711310		LG8	15339875	15341731
	LG8	13891790	13897981		LG8	15345010	15350232
	LG8	14051710	14053952		LG8	15405719	15410965
	LG8	14260838	14276184		LG8	15876225	15884698
	LG8	14303155	14308235		LG8	16049029	16057736
	LG8	14340627	14345088		LG8	16073441	16090044
	LG8	14834380	14834919		LG8	16390811	16394241
	LG8	14845062	14845577		LG8	16793476	16801919
	LG8	14852358	14852879		LG8	16821277	16828869
	LG8	14862975	14863511		LG8	17071609	17075161
	LG8	15203746	15209448		LG8	17117022	17121920
	LG8	15290278	15292245		LG8	17363040	17370221
	LG8	15307012	15308219		LG8	17825597	17841148
	LG8	15385838	15387341		LG8	17965679	17969168
	LG8	15389871	15404551		LG8	18445186	18448868
	LG8	15525249	15527010		LG8	18476326	18480153
	LG8	15620619	15626969		LG8	18941145	18982096
	LG8	15729228	15733820		LG8	19567521	19569071
	LG8	15857120	15858053		LG8	19569087	19573414
	LG8	15885476	15897629		LG8	19724856	19726715
	LG8	15983991	15996996		LG9	185079	199146
	LG8	16003553	16018447		LG9	524622	525974
	LG8	16034973	16036674		LG9	586123	606998
	LG8	16149849	16152283		LG9	663327	664356
	LG8	16152361	16154676		LG9	671988	679571
	LG8	16322342	16323741		LG9	840725	847295
	LG8	16775949	16776266		LG9	1123067	1131492
	LG8	16935901	16939998		LG9	1153254	1160228
	LG8	16946973	16949630		LG9	1193145	1196333
	LG8	16993663	16997757		LG9	1435589	1442234
	LG8	17011149	17021030		LG9	1678951	1684659
	LG8	17075287	17080168		LG9	1863609	1881613
	LG8	17263992	17277993		LG9	2057820	2058340
	LG8	18074715	18076059		LG9	2357359	2363315
	LG8	18094727	18096981		LG9	2380034	2387908
	LG8	18112661	18120313		LG9	2607163	2611805
	LG8	18314072	18316288		LG9	2909872	2913113
	LG8	18348967	18352085		LG9	3030016	3031729
	LG8	18537480	18538723		LG9	3514289	3525266
	LG8	18621254	18626536		LG9	3766088	3768309
	LG8	18685968	18687444		LG9	3965189	3973455
	LG8	18688246	18690653		LG9	3986200	3987730
	LG8	18816589	18859073		LG9	4199914	4207334
	LG8	18874601	18881554		LG9	4209150	4216623
	LG8	18889232	18903671		LG9	4492152	4494104
	LG8	18922276	18924111		LG9	4678336	4684238
	LG8	18924171	18926291		LG9	4762795	4775546
	LG8	19000376	19011695		LG9	5146504	5155245
	LG8	19343701	19350099		LG9	5214999	5216234
	LG8	19410488	19413499		LG9	5260778	5262904
	LG8	19699985	19706872		LG9	5269486	5270728
	LG8	19770364	19771648		LG9	5733858	5736325
	LG9	15	3287		LG9	5941087	5945340
	LG9	32269	34720		LG9	6019766	6021665
	LG9	694218	705514		LG9	6223309	6278282
	LG9	889173	891051		LG9	6390993	6395012
	LG9	998272	1030589		LG9	6401979	6410301
	LG9	1073915	1078540		LG9	6495766	6497423
	LG9	1080523	1094141		LG9	6568530	6571590
	LG9	1112626	1116528		LG9	6636329	6638550
	LG9	1143277	1146395		LG9	6694350	6706377
	LG9	1231041	1232999		LG9	6788617	6791316
	LG9	1236844	1254007		LG9	6827919	6856370
	LG9	1389291	1404205		LG9	6911528	6916815
	LG9	1426634	1434189		LG9	7108848	7123802
	LG9	1448726	1456980		LG9	7129208	7130797
	LG9	1476832	1477956		LG9	7219427	7222320
	LG9	1650797	1673562		LG9	7290061	7297273
	LG9	1688227	1698501		LG9	7616590	7650720
	LG9	1922553	1925832		LG9	7941808	7944051
	LG9	2414810	2422585		LG9	8040269	8041540
	LG9	2422630	2429135		LG9	8119584	8124280
	LG9	2585452	2596595		LG9	8151073	8163365
	LG9	2886879	2906614		LG9	8357305	8363616
	LG9	2930346	3021288		LG9	8370616	8381547
	LG9	3252395	3253892		LG9	8443877	8445404
	LG9	3918543	3958250		LG9	8450331	8452143
	LG9	4064368	4086198		LG9	8452731	8456151
	LG9	4179312	4187416		LG9	8498726	8503670
	LG9	4497539	4502580		LG9	8657449	8660522
	LG9	4655119	4675244		LG9	8768684	8776683
	LG9	4685239	4695547		LG9	8870224	8876399
	LG9	4717952	4726052		LG9	9188379	9191053
	LG9	4782019	4788208		LG9	9278934	9284053
	LG9	4853594	4869491		LG9	9382658	9384980
	LG9	4969778	4980471		LG9	9402797	9407700
	LG9	5180517	5180998		LG9	9520334	9524604
	LG9	5203120	5203569		LG9	9710068	9712218
	LG9	5220228	5220619		LG9	9714577	9716543
	LG9	5233987	5234737		LG9	9837085	9840214
	LG9	5246572	5247013		LG9	10544892	10545710
	LG9	5519442	5520900		LG9	10612031	10632604
	LG9	5621850	5626126		LG9	10884795	10888270
	LG9	5655507	5660728		LG9	10894079	10908253
	LG9	6398452	6399910		LG9	10922551	10930747
	LG9	6707354	6712533		LG9	10941450	10944901
	LG9	6880327	6889913		LG9	10958476	10961969
	LG9	6932360	6946279		LG9	11023141	11026396
	LG9	6952891	6966272		LG9	11219215	11220371
	LG9	7021561	7041158		LG9	11311528	11318359
	LG9	7087314	7095799		LG9	11472224	11477874
	LG9	7135408	7146047		LG9	11494163	11506813
	LG9	7256494	7257960		LG9	11517656	11520506
	LG9	7422025	7437023		LG9	11531087	11534373
	LG9	7488047	7489934		LG9	11680027	11684079
	LG9	7531587	7534857		LG9	12024831	12027508
	LG9	7599814	7606832		LG9	12063004	12086496
	LG9	7876718	7879180		LG9	12139929	12151221
	LG9	8331663	8353044		LG9	12542227	12561552
	LG9	8382341	8387190		LG9	12614968	12640634
	LG9	8487544	8488831		LG9	12842853	12851528
	LG9	8494204	8497834		LG9	12882862	12893801
	LG9	8586887	8604522		LG9	12894151	12901937
	LG9	8789573	8804743		LG9	12918279	12928048
	LG9	8809333	8811640		LG9	12950904	12959651
	LG9	8963935	9047971		LG9	13052338	13067691
	LG9	9313058	9314263		LG9	13069357	13079995
	LG9	9524766	9531706		LG9	13090193	13091688
	LG9	9566484	9570549		LG9	13212332	13216127
	LG9	10030167	10031734		LG9	13250277	13251918
	LG9	10128440	10129703		LG9	13355564	13357755
	LG9	10401677	10432350		LG9	13397748	13407318
	LG9	10519060	10522792		LG9	13484535	13486421
	LG9	10973886	10982002		LG9	14008157	14019615
	LG9	11005423	11010575		LG9	14035808	14054459
	LG9	11031903	11035461		LG9	14070100	14078979
	LG9	11035521	11039726		LG9	14373760	14379357
	LG9	11156711	11188727		LG9	14735017	14739188
	LG9	11282739	11294503		LG9	14808298	14868349
	LG9	11376533	11379724		LG9	14896810	14907783
	LG9	11385396	11391316		LG9	14911203	14916588
	LG9	11426017	11448830		LG9	14921172	14932698
	LG9	11455553	11464876		LG9	15124892	15134995
	LG9	11485660	11491573		LG9	15135032	15182369
	LG9	11507865	11514466		LG9	15198773	15209348
	LG9	11825870	11830897		LG9	15227902	15251404
	LG9	11835371	11839244		LG9	15362123	15365033
	LG9	11859985	11862687		LG9	15491352	15494485
	LG9	11954358	11955842		LG9	15497560	15498740
	LG9	12340541	12341884		LG9	15538464	15543559
	LG9	12342699	12345665		LG9	15587454	15610707
	LG9	12482237	12497939		LG9	15651647	15659252
	LG9	12511458	12513092		LG9	15663607	15674975
	LG9	12591743	12609647		LG9	15698269	15716059
	LG9	12830378	12840150		LG9	15813380	15822309
	LG9	12862875	12867519		LG9	15886782	15910757
	LG9	12875361	12878830		LG9	16019038	16021664
	LG9	12935935	12938550		LG9	16057259	16059406
	LG9	12982529	13011871		LG9	16177605	16199468
	LG9	13026084	13035088		LG9	16234589	16241368
	LG9	13035165	13041185		LG9	16291004	16296439
	LG9	13380905	13389314		LG9	16378556	16384001
	LG9	13414442	13431194		LG9	16504745	16512030
	LG9	13449180	13456262		LG9	16581707	16587068
	LG9	13671199	13678132		LG9	17215865	17220368
	LG9	14887574	14895860		LG9	17526126	17533265
	LG9	15031888	15033232		LG9	17631707	17633510
	LG9	15214650	15226527		LG9	17770069	17796122
	LG9	15354568	15356268		LG9	17890395	17892575
	LG9	15386017	15387524		LG9	17924993	17938941
	LG9	15576033	15578330		LG9	18396217	18404436
	LG9	15826856	15838801		LG9	18486730	18496924
	LG9	15879692	15886262		LG9	18507869	18586203
	LG9	15974547	15987569		LG9	18617740	18627456
	LG9	15991573	15997285		LG9	18809171	18810743
	LG9	16247310	16256816		LG9	19558043	19566428
	LG9	16366368	16376137		LG9	19910793	19922673
	LG9	16389256	16401088		LG9	19943611	19954509
	LG9	16422421	16431307		LG9	19996579	20011506
	LG9	16435297	16436046		LG9	20012830	20016858
	LG9	16515766	16520743		LG9	20039111	20045335
	LG9	16525469	16534410		LG9	20249008	20259763
	LG9	16999641	17002889		LG9	20283007	20291634
	LG9	17571577	17575623		LG9	20625138	20631054
	LG9	17754751	17755496		LG9	20677709	20678594
	LG9	17842595	17848904		LG9	20893333	20898164
	LG9	17879272	17886154		LG9	20898231	20903261
	LG9	17916336	17922868		LG9	20908942	20934597
	LG9	17982920	18000170		LG9	20934750	20940244
	LG9	18292446	18355704		LG9	20940902	20946509
	LG9	18410568	18413851		LG9	21014958	21016858
	LG9	18601158	18602627		LG9	21033501	21036014
	LG9	18648244	18657910		LG9	21086842	21088663
	LG9	18851582	18861238		LG9	21146523	21147607
	LG9	19084670	19097275		LG9	21174445	21181835
	LG9	19586963	19590784		LG9	21194381	21213150
	LG9	19612926	19616148		LG9	21406288	21418373
	LG9	19972818	19993910		LG9	22270769	22275464
	LG9	20029417	20037968		LG9	22275750	22277812
	LG9	20443492	20448314		LG9	22906772	22912326
	LG9	20452347	20458100		LG9	23010386	23020778
	LG9	20465686	20479930		LG9	23639581	23664967
	LG9	20514921	20528359		LG9	23678383	23695917
	LG9	20608873	20624162		LG9	23821380	23837538
	LG9	20680921	20715178		LG9	23864762	23867875
	LG9	20866958	20871176		LG9	24149075	24189525
	LG9	20880926	20885631		LG9	24303403	24312931
	LG9	20947760	20951043		LG9	24322511	24336312
	LG9	21117784	21129674		LG9	24483847	24486587
	LG9	21138050	21143613		LG9	24530219	24536763
	LG9	21163716	21172967		LG9	24599695	24602520
	LG9	21260460	21266793		LG9	24661449	24667624
	LG9	21275875	21277879		LG9	24889160	24893439
	LG9	21297959	21299125		LG9	25192112	25201409
	LG9	21380985	21389741		LG9	25592948	25594953
	LG9	21426550	21446900		LG9	26177465	26181064
	LG9	22037568	22048803		LG9	26181126	26182566
	LG9	22133348	22153791		LG9	26433274	26434728
	LG9	22154628	22160330		LG9	26677172	26685161
	LG9	22187342	22248580		LG9	26722550	26724575
	LG9	22259941	22265125		LG9	26752105	26825906
	LG9	22588491	22603609		LG9	27184231	27186456
	LG9	22806285	22816360		LG9	27253962	27261029
	LG9	22823131	22826508		LG9	27457033	27464539
	LG9	22826699	22828300		LG9	27464565	27469332
	LG9	22833387	22835139		LG9	27634441	27636255
	LG9	22874489	22880178		LG9	27781419	27782888
	LG9	22895670	22906145		LG9	27902031	27965037
	LG9	23022168	23033818		LG9	27975863	28022457
	LG9	23114604	23122869		LG9	28108813	28117442
	LG9	23288434	23618202		LG9	28124901	28133396
	LG9	23699794	23703161		LG9	28678646	28681636
[truncated: 9,294 more rows]

## Sheet: Fig.1a(4)
Fig. 1a(4). Distribution of gene density with the sliding windows of 1 Mb
	LGs	Start	End	Number
	LG1	0	1000000	19
	LG1	1000000	2000000	22
	LG1	2000000	3000000	4
	LG1	3000000	4000000	18
	LG1	4000000	5000000	17
	LG1	5000000	6000000	15
	LG1	6000000	7000000	13
	LG1	7000000	8000000	17
	LG1	8000000	9000000	19
	LG1	9000000	10000000	19
	LG1	10000000	11000000	14
	LG1	11000000	12000000	6
	LG1	12000000	13000000	16
	LG1	13000000	14000000	14
	LG1	14000000	15000000	10
	LG1	15000000	16000000	22
	LG1	16000000	17000000	17
	LG1	17000000	18000000	18
	LG1	18000000	19000000	8
	LG1	19000000	20000000	16
	LG1	20000000	21000000	5
	LG1	21000000	22000000	16
	LG1	22000000	23000000	16
	LG1	23000000	24000000	17
	LG1	24000000	25000000	14
	LG1	25000000	26000000	24
	LG1	26000000	27000000	33
	LG1	27000000	28000000	12
	LG1	28000000	29000000	12
	LG1	29000000	30000000	12
	LG1	30000000	31000000	20
	LG1	31000000	32000000	7
	LG1	32000000	33000000	21
	LG1	33000000	34000000	22
	LG1	34000000	35000000	20
	LG1	35000000	36000000	24
	LG1	36000000	37000000	22
	LG1	37000000	38000000	24
	LG1	38000000	39000000	13
	LG1	39000000	40000000	21
	LG1	40000000	41000000	19
	LG1	41000000	42000000	12
	LG1	42000000	43000000	21
	LG1	43000000	44000000	12
	LG1	44000000	45000000	19
	LG1	45000000	46000000	16
	LG1	46000000	47000000	16
	LG1	47000000	48000000	7
	LG1	48000000	49000000	22
	LG1	49000000	50000000	14
	LG1	50000000	51000000	21
	LG1	51000000	52000000	17
	LG1	52000000	52152945	4
	LG2	0	1000000	17
	LG2	1000000	2000000	15
	LG2	2000000	3000000	12
	LG2	3000000	4000000	8
	LG2	4000000	5000000	9
	LG2	5000000	6000000	14
	LG2	6000000	7000000	9
	LG2	7000000	8000000	13
	LG2	8000000	9000000	7
	LG2	9000000	10000000	16
	LG2	10000000	11000000	26
	LG2	11000000	12000000	30
	LG2	12000000	13000000	12
	LG2	13000000	14000000	13
	LG2	14000000	15000000	12
	LG2	15000000	16000000	12
	LG2	16000000	16719668	10
	LG3	0	1000000	11
	LG3	1000000	2000000	25
	LG3	2000000	3000000	16
	LG3	3000000	4000000	7
	LG3	4000000	5000000	4
	LG3	5000000	6000000	15
	LG3	6000000	7000000	15
	LG3	7000000	8000000	9
	LG3	8000000	9000000	28
	LG3	9000000	10000000	18
	LG3	10000000	11000000	18
	LG3	11000000	12000000	11
	LG3	12000000	13000000	4
	LG3	13000000	14000000	17
	LG3	14000000	15000000	15
	LG3	15000000	16000000	16
	LG3	16000000	17000000	20
	LG3	17000000	18000000	10
	LG3	18000000	19000000	19
	LG3	19000000	20000000	12
	LG3	20000000	21000000	15
	LG3	21000000	22000000	11
	LG3	22000000	23000000	26
	LG3	23000000	24000000	26
	LG3	24000000	25000000	14
	LG3	25000000	26000000	19
	LG3	26000000	27000000	9
	LG3	27000000	28000000	28
	LG3	28000000	29000000	37
	LG3	29000000	30000000	16
	LG3	30000000	31000000	5
	LG3	31000000	32000000	32
	LG3	32000000	33000000	18
	LG3	33000000	34000000	12
	LG3	34000000	35000000	22
	LG3	35000000	36000000	25
	LG3	36000000	37000000	27
	LG3	37000000	38000000	21
	LG3	38000000	39000000	6
	LG3	39000000	40000000	15
	LG3	40000000	41000000	17
	LG3	41000000	42000000	13
	LG3	42000000	43000000	19
	LG3	43000000	44000000	21
	LG3	44000000	45000000	16
	LG3	45000000	46000000	13
	LG3	46000000	47000000	30
	LG3	47000000	48000000	39
	LG3	48000000	49000000	20
	LG3	49000000	50000000	9
	LG3	50000000	51000000	18
	LG3	51000000	52000000	17
	LG3	52000000	53000000	20
	LG3	53000000	54000000	5
	LG3	54000000	55000000	14
	LG3	55000000	56000000	7
	LG3	56000000	57000000	15
	LG3	57000000	58000000	14
	LG3	58000000	59000000	20
	LG3	59000000	60000000	23
	LG3	60000000	61000000	8
	LG3	61000000	62000000	12
	LG3	62000000	63000000	24
	LG3	63000000	64000000	14
	LG3	64000000	65000000	12
	LG3	65000000	66000000	20
	LG3	66000000	66465400	8
	LG4	0	1000000	13
	LG4	1000000	2000000	16
	LG4	2000000	3000000	22
	LG4	3000000	4000000	10
	LG4	4000000	5000000	28
	LG4	5000000	6000000	9
	LG4	6000000	7000000	13
	LG4	7000000	8000000	23
	LG4	8000000	9000000	16
	LG4	9000000	10000000	20
	LG4	10000000	11000000	26
	LG4	11000000	12000000	10
	LG4	12000000	13000000	13
	LG4	13000000	14000000	27
	LG4	14000000	15000000	18
	LG4	15000000	16000000	11
	LG4	16000000	17000000	29
	LG4	17000000	18000000	9
	LG4	18000000	18181660	5
	LG5	0	1000000	18
	LG5	1000000	2000000	11
	LG5	2000000	3000000	6
	LG5	3000000	4000000	8
	LG5	4000000	5000000	17
	LG5	5000000	6000000	12
	LG5	6000000	7000000	12
	LG5	7000000	8000000	5
	LG5	8000000	9000000	19
	LG5	9000000	10000000	16
	LG5	10000000	11000000	12
	LG5	11000000	12000000	18
	LG5	12000000	13000000	13
	LG5	13000000	13261821	5
	LG6	0	1000000	26
	LG6	1000000	2000000	9
	LG6	2000000	3000000	9
	LG6	3000000	4000000	19
	LG6	4000000	5000000	18
	LG6	5000000	6000000	9
	LG6	6000000	7000000	15
	LG6	7000000	8000000	13
	LG6	8000000	9000000	16
	LG6	9000000	10000000	7
	LG6	10000000	11000000	18
	LG6	11000000	12000000	11
	LG6	12000000	13000000	19
	LG6	13000000	14000000	10
	LG6	14000000	15000000	18
	LG6	15000000	16000000	11
	LG6	16000000	17000000	11
	LG6	17000000	18000000	14
	LG6	18000000	19000000	14
	LG6	19000000	20000000	15
	LG6	20000000	21000000	16
	LG6	21000000	22000000	28
	LG6	22000000	22619616	11
	LG7	0	1000000	14
	LG7	1000000	2000000	13
	LG7	2000000	3000000	11
	LG7	3000000	4000000	5
	LG7	4000000	5000000	9
	LG7	5000000	6000000	9
	LG7	6000000	7000000	25
	LG7	7000000	8000000	5
	LG7	8000000	9000000	16
	LG7	9000000	10000000	16
	LG7	10000000	11000000	13
	LG7	11000000	12000000	11
	LG7	12000000	13000000	15
	LG7	13000000	14000000	18
	LG7	14000000	15000000	19
	LG7	15000000	16000000	24
	LG7	16000000	16413103	6
	LG8	0	1000000	19
	LG8	1000000	2000000	16
	LG8	2000000	3000000	22
	LG8	3000000	4000000	38
	LG8	4000000	5000000	19
	LG8	5000000	6000000	31
	LG8	6000000	7000000	17
	LG8	7000000	8000000	9
	LG8	8000000	9000000	12
	LG8	9000000	10000000	14
	LG8	10000000	11000000	14
	LG8	11000000	12000000	4
	LG8	12000000	13000000	16
	LG8	13000000	14000000	41
	LG8	14000000	15000000	13
	LG8	15000000	16000000	18
	LG8	16000000	17000000	14
	LG8	17000000	18000000	8
	LG8	18000000	19000000	17
	LG8	19000000	19842451	8
	LG9	0	1000000	11
	LG9	1000000	2000000	19
	LG9	2000000	3000000	10
	LG9	3000000	4000000	7
	LG9	4000000	5000000	14
	LG9	5000000	6000000	14
	LG9	6000000	7000000	16
	LG9	7000000	8000000	15
	LG9	8000000	9000000	20
	LG9	9000000	10000000	11
	LG9	10000000	11000000	12
	LG9	11000000	12000000	23
	LG9	12000000	13000000	20
	LG9	13000000	14000000	14
	LG9	14000000	15000000	10
	LG9	15000000	16000000	23
	LG9	16000000	17000000	16
	LG9	17000000	18000000	12
	LG9	18000000	19000000	10
	LG9	19000000	20000000	8
	LG9	20000000	21000000	21
	LG9	21000000	22000000	15
	LG9	22000000	23000000	15
	LG9	23000000	24000000	15
	LG9	24000000	25000000	17
	LG9	25000000	26000000	10
	LG9	26000000	27000000	17
	LG9	27000000	28000000	14
	LG9	28000000	29000000	18
	LG9	29000000	30000000	12
	LG9	30000000	31000000	7
	LG9	31000000	32000000	7
	LG9	32000000	33000000	19
	LG9	33000000	34000000	20
	LG9	34000000	35000000	7
	LG9	35000000	36000000	21
	LG9	36000000	37000000	8
	LG9	37000000	38000000	21
	LG9	38000000	39000000	16
	LG9	39000000	40000000	20
	LG9	40000000	41000000	14
	LG9	41000000	42000000	14
	LG9	42000000	43000000	14
	LG9	43000000	43829617	27
	LG10	0	1000000	7
	LG10	1000000	2000000	13
	LG10	2000000	3000000	9
	LG10	3000000	4000000	20
	LG10	4000000	5000000	15
	LG10	5000000	6000000	8
	LG10	6000000	7000000	19
	LG10	7000000	8000000	17
	LG10	8000000	9000000	22
	LG10	9000000	10000000	9
	LG10	10000000	11000000	10
	LG10	11000000	12000000	14
	LG10	12000000	13000000	18
	LG10	13000000	14000000	24
	LG10	14000000	15000000	9
	LG10	15000000	16000000	17
	LG10	16000000	17000000	25
	LG10	17000000	18000000	24
	LG10	18000000	19000000	38
	LG10	19000000	20000000	16
	LG10	20000000	21000000	4
	LG10	21000000	22000000	22
	LG10	22000000	23000000	14
	LG10	23000000	24000000	19
	LG10	24000000	25000000	15
	LG10	25000000	26000000	18
	LG10	26000000	27000000	19
	LG10	27000000	28000000	3
	LG10	28000000	29000000	15
	LG10	29000000	30000000	16
	LG10	30000000	31000000	14
	LG10	31000000	32000000	15
	LG10	32000000	32884954	14
	LG11	0	1000000	21
	LG11	1000000	2000000	4
	LG11	2000000	3000000	12
	LG11	3000000	4000000	25
	LG11	4000000	5000000	5
	LG11	5000000	6000000	12
	LG11	6000000	7000000	11
	LG11	7000000	8000000	18
	LG11	8000000	9000000	11
	LG11	9000000	10000000	25
	LG11	10000000	11000000	15
	LG11	11000000	12000000	16
	LG11	12000000	13000000	7
	LG11	13000000	14000000	10
	LG11	14000000	15000000	17
	LG11	15000000	16000000	6
	LG11	16000000	17000000	13
	LG11	17000000	18000000	15
	LG11	18000000	19000000	22
	LG11	19000000	20000000	21
	LG11	20000000	21000000	22
	LG11	21000000	22000000	10
	LG11	22000000	23000000	13
	LG11	23000000	24000000	12
	LG11	24000000	24369793	5
	LG12	0	1000000	16
	LG12	1000000	2000000	23
	LG12	2000000	3000000	11
	LG12	3000000	4000000	17
	LG12	4000000	5000000	36
	LG12	5000000	6000000	17
	LG12	6000000	7000000	7
	LG12	7000000	8000000	14
	LG12	8000000	9000000	11
	LG12	9000000	10000000	19
	LG12	10000000	11000000	36
	LG12	11000000	12000000	12
	LG12	12000000	13000000	22
	LG12	13000000	14000000	14
	LG12	14000000	15000000	12
	LG12	15000000	16000000	12
	LG12	16000000	17000000	11
	LG12	17000000	18000000	12
	LG12	18000000	18265359	2
	LG13	0	1000000	8
	LG13	1000000	2000000	10
	LG13	2000000	3000000	25
	LG13	3000000	4000000	13
	LG13	4000000	5000000	19
	LG13	5000000	6000000	17
	LG13	6000000	7000000	13
	LG13	7000000	8000000	25
	LG13	8000000	9000000	17
	LG13	9000000	10000000	15
	LG13	10000000	11000000	13
	LG13	11000000	12000000	19
	LG13	12000000	13000000	21
	LG13	13000000	14000000	7
	LG13	14000000	15000000	10
	LG13	15000000	16000000	10
	LG13	16000000	17000000	5
	LG13	17000000	18000000	6
	LG13	18000000	19000000	17
	LG13	19000000	20000000	9
	LG13	20000000	21000000	17
	LG13	21000000	22000000	2
	LG13	22000000	23000000	8
	LG13	23000000	24000000	9
	LG13	24000000	25000000	11
	LG13	25000000	26000000	26
	LG13	26000000	27000000	10
	LG13	27000000	28000000	8
	LG13	28000000	29000000	10
	LG13	29000000	30000000	17
	LG13	30000000	31000000	11
	LG13	31000000	32000000	23
	LG13	32000000	33000000	19
	LG13	33000000	34000000	10
	LG13	34000000	35000000	7
	LG13	35000000	36000000	14
	LG13	36000000	36838812	9
	LG14	0	1000000	26
	LG14	1000000	2000000	25
	LG14	2000000	3000000	22
	LG14	3000000	3362702	9
	LG15	0	1000000	14
	LG15	1000000	2000000	10
	LG15	2000000	3000000	19
	LG15	3000000	4000000	16
	LG15	4000000	5000000	15
	LG15	5000000	6000000	11
	LG15	6000000	7000000	14
	LG15	7000000	8000000	35
	LG15	8000000	9000000	7
	LG15	9000000	10000000	14
	LG15	10000000	11000000	13
	LG15	11000000	12000000	11
	LG15	12000000	13000000	11
	LG15	13000000	14000000	26
	LG15	14000000	15000000	27
	LG15	15000000	16000000	16
	LG15	16000000	17000000	5
	LG15	17000000	18000000	13
	LG15	18000000	19000000	9
	LG15	19000000	20000000	10
	LG15	20000000	21000000	13
	LG15	21000000	22000000	14
	LG15	22000000	23000000	13
	LG15	23000000	24000000	11
	LG15	24000000	25000000	13
	LG15	25000000	26000000	8
	LG15	26000000	27000000	12
	LG15	27000000	28000000	15
	LG15	28000000	29000000	17
	LG15	29000000	30000000	16
	LG15	30000000	31000000	36
	LG15	31000000	32000000	9
	LG15	32000000	33000000	12
	LG15	33000000	34000000	15
	LG15	34000000	35000000	19
	LG15	35000000	36000000	16
	LG15	36000000	37000000	26
	LG15	37000000	38000000	16
	LG15	38000000	39000000	26
	LG15	39000000	40000000	14
	LG15	40000000	41000000	19
	LG15	41000000	42000000	15
	LG15	42000000	43000000	22
	LG15	43000000	44000000	17
	LG15	44000000	45000000	6
	LG15	45000000	46000000	14
	LG15	46000000	47000000	21
	LG15	47000000	48000000	27
	LG15	48000000	49000000	11
	LG15	49000000	49763323	23
	LG16	0	1000000	13
	LG16	1000000	2000000	11
	LG16	2000000	3000000	13
	LG16	3000000	4000000	8
	LG16	4000000	5000000	10
	LG16	5000000	6000000	26
	LG16	6000000	7000000	12
	LG16	7000000	8000000	13
	LG16	8000000	9000000	18
	LG16	9000000	10000000	19
	LG16	10000000	11000000	30
	LG16	11000000	12000000	14
	LG16	12000000	13000000	14
	LG16	13000000	14000000	17
	LG16	14000000	15000000	8
	LG16	15000000	16000000	14
	LG16	16000000	17000000	25
	LG16	17000000	18000000	9
	LG16	18000000	19000000	18
	LG16	19000000	20000000	20
	LG16	20000000	21000000	14
	LG16	21000000	22000000	54
	LG16	22000000	23000000	21
	LG16	23000000	24000000	17
	LG16	24000000	25000000	11
	LG16	25000000	26000000	4
	LG16	26000000	27000000	22
	LG16	27000000	28000000	13
	LG16	28000000	29000000	6
	LG16	29000000	30000000	7
	LG16	30000000	31000000	20
	LG16	31000000	32000000	14
	LG16	32000000	33000000	15
	LG16	33000000	34000000	16
	LG16	34000000	35000000	25
	LG16	35000000	36000000	10
	LG16	36000000	37000000	20
	LG16	37000000	38000000	15
	LG16	38000000	39000000	10
	LG16	39000000	40000000	18
	LG16	40000000	41000000	9
	LG16	41000000	42000000	8
	LG16	42000000	43000000	6
	LG16	43000000	44000000	8
	LG16	44000000	45000000	15
	LG16	45000000	46000000	13
	LG16	46000000	46225372	3
	LG17	0	1000000	18
	LG17	1000000	2000000	9
	LG17	2000000	3000000	14
	LG17	3000000	4000000	19
	LG17	4000000	5000000	9
	LG17	5000000	6000000	20
	LG17	6000000	7000000	23
	LG17	7000000	8000000	26
	LG17	8000000	9000000	6
	LG17	9000000	10000000	9
	LG17	10000000	11000000	10
	LG17	11000000	12000000	11
	LG17	12000000	13000000	4
	LG17	13000000	14000000	12
	LG17	14000000	15000000	18
	LG17	15000000	16000000	22
	LG17	16000000	17000000	12
	LG17	17000000	18000000	5
	LG17	18000000	19000000	17
	LG17	19000000	20000000	25
	LG17	20000000	21000000	15
	LG17	21000000	22000000	20
	LG17	22000000	23000000	20
	LG17	23000000	24000000	19
	LG17	24000000	25000000	29
	LG17	25000000	26000000	12
	LG17	26000000	27000000	13
	LG17	27000000	28000000	7
	LG17	28000000	29000000	10
	LG17	29000000	30000000	9
	LG17	30000000	31000000	7
	LG17	31000000	32000000	16
	LG17	32000000	33000000	19
	LG17	33000000	34000000	9
	LG17	34000000	35000000	17
	LG17	35000000	36000000	23
	LG17	36000000	37000000	7
	LG17	37000000	38000000	11
	LG17	38000000	39000000	10
	LG17	39000000	40000000	25
	LG17	40000000	41000000	4
	LG17	41000000	42000000	26
	LG17	42000000	43000000	11
	LG17	43000000	44000000	13
	LG17	44000000	45000000	9
	LG17	45000000	46000000	12
	LG17	46000000	47000000	11
	LG17	47000000	48000000	10
	LG17	48000000	48762776	22
	LG18	0	1000000	24
	LG18	1000000	2000000	8
	LG18	2000000	3000000	6
	LG18	3000000	4000000	6
	LG18	4000000	5000000	6
	LG18	5000000	6000000	14
	LG18	6000000	7000000	23
	LG18	7000000	8000000	17
	LG18	8000000	9000000	20
	LG18	9000000	10000000	12
	LG18	10000000	11000000	10
	LG18	11000000	12000000	8
	LG18	12000000	13000000	14
	LG18	13000000	14000000	12
	LG18	14000000	15000000	20
	LG18	15000000	16000000	11
	LG18	16000000	16029459	1
	LG19	0	1000000	17
	LG19	1000000	2000000	24
	LG19	2000000	3000000	27
	LG19	3000000	4000000	15
	LG19	4000000	5000000	11
	LG19	5000000	6000000	13
	LG19	6000000	7000000	9
	LG19	7000000	8000000	20
	LG19	8000000	9000000	27
	LG19	9000000	10000000	9
	LG19	10000000	11000000	23
	LG19	11000000	12000000	15
	LG19	12000000	13000000	35
	LG19	13000000	14000000	26
	LG19	14000000	15000000	18
	LG19	15000000	16000000	17
	LG19	16000000	17000000	15
	LG19	17000000	18000000	7
	LG19	18000000	19000000	0
	LG19	19000000	20000000	12
	LG19	20000000	21000000	27
	LG19	21000000	22000000	15
	LG19	22000000	23000000	12
	LG19	23000000	24000000	18
	LG19	24000000	25000000	25
	LG19	25000000	26000000	14
	LG19	26000000	27000000	20
	LG19	27000000	27576248	14
	LG20	0	1000000	16
	LG20	1000000	2000000	10
	LG20	2000000	3000000	11
	LG20	3000000	4000000	9
	LG20	4000000	5000000	8
	LG20	5000000	6000000	13
	LG20	6000000	7000000	19
	LG20	7000000	8000000	15
	LG20	8000000	9000000	13
	LG20	9000000	10000000	19
	LG20	10000000	11000000	8
	LG20	11000000	12000000	6
	LG20	12000000	13000000	10
	LG20	13000000	14000000	18
	LG20	14000000	15000000	14
	LG20	15000000	16000000	29
	LG20	16000000	17000000	16
	LG20	17000000	18000000	16
	LG20	18000000	19000000	21
	LG20	19000000	20000000	19
	LG20	20000000	21000000	11
	LG20	21000000	22000000	12
	LG20	22000000	23000000	25
	LG20	23000000	24000000	28
	LG20	24000000	25000000	5
	LG20	25000000	26000000	27
	LG20	26000000	27000000	17
	LG20	27000000	28000000	17
	LG20	28000000	29000000	26
	LG20	29000000	30000000	11
	LG20	30000000	31000000	12
	LG20	31000000	32000000	7
	LG20	32000000	33000000	18
	LG20	33000000	34000000	15
	LG20	34000000	35000000	39
	LG20	35000000	35335268	10
	LG21	0	1000000	15
	LG21	1000000	2000000	18
	LG21	2000000	3000000	17
	LG21	3000000	3572971	6
	LG22	0	1000000	20
	LG22	1000000	2000000	11
	LG22	2000000	3000000	7
	LG22	3000000	4000000	18
	LG22	4000000	5000000	20
	LG22	5000000	6000000	14
	LG22	6000000	7000000	25
	LG22	7000000	8000000	21
	LG22	8000000	9000000	21
	LG22	9000000	10000000	18
	LG22	10000000	11000000	8
	LG22	11000000	12000000	11
	LG22	12000000	13000000	24
	LG22	13000000	14000000	16
	LG22	14000000	15000000	21
	LG22	15000000	15721327	14
	LG23	0	1000000	7
	LG23	1000000	2000000	13
	LG23	2000000	3000000	18
	LG23	3000000	4000000	20
	LG23	4000000	5000000	14
	LG23	5000000	6000000	19
	LG23	6000000	7000000	9
	LG23	7000000	8000000	35
	LG23	8000000	8001244	0
	LG24	0	1000000	12
	LG24	1000000	2000000	20
	LG24	2000000	3000000	13
	LG24	3000000	4000000	9
	LG24	4000000	5000000	22
	LG24	5000000	6000000	6
	LG24	6000000	7000000	23
	LG24	7000000	8000000	9
	LG24	8000000	9000000	15
	LG24	9000000	10000000	14
	LG24	10000000	11000000	6
	LG24	11000000	12000000	9
	LG24	12000000	13000000	14
	LG24	13000000	14000000	32
	LG24	14000000	15000000	11
	LG24	15000000	16000000	16
	LG24	16000000	17000000	9
	LG24	17000000	18000000	21
	LG24	18000000	19000000	5
	LG24	19000000	20000000	11
	LG24	20000000	21000000	8
	LG24	21000000	22000000	14
	LG24	22000000	23000000	12
	LG24	23000000	24000000	22
	LG24	24000000	25000000	16
	LG24	25000000	26000000	27
	LG24	26000000	27000000	10
	LG24	27000000	28000000	26
	LG24	28000000	29000000	13
	LG24	29000000	30000000	17
	LG24	30000000	31000000	11
	LG24	31000000	32000000	16
	LG24	32000000	32142749	2
	LG25	0	1000000	11
	LG25	1000000	2000000	17
	LG25	2000000	3000000	16
	LG25	3000000	4000000	11
	LG25	4000000	5000000	25
	LG25	5000000	6000000	18
	LG25	6000000	7000000	12
	LG25	7000000	8000000	12
	LG25	8000000	9000000	13
	LG25	9000000	10000000	14
	LG25	10000000	11000000	13
	LG25	11000000	12000000	18
	LG25	12000000	13000000	12
	LG25	13000000	14000000	9
	LG25	14000000	15000000	18
	LG25	15000000	16000000	16
	LG25	16000000	17000000	12
	LG25	17000000	18000000	19
	LG25	18000000	19000000	27
	LG25	19000000	20000000	15
	LG25	20000000	21000000	29
	LG25	21000000	22000000	11
	LG25	22000000	23000000	11
	LG25	23000000	24000000	19
	LG25	24000000	25000000	18
	LG25	25000000	26000000	9
	LG25	26000000	27000000	7
	LG25	27000000	28000000	13
	LG25	28000000	29000000	15
	LG25	29000000	30000000	17
	LG25	30000000	31000000	13
	LG25	31000000	32000000	8
	LG25	32000000	33000000	13
	LG25	33000000	34000000	14
	LG25	34000000	35000000	9
	LG25	35000000	36000000	16
	LG25	36000000	37000000	20
	LG25	37000000	38000000	16
	LG25	38000000	39000000	8
	LG25	39000000	40000000	18
	LG25	40000000	41000000	8
	LG25	41000000	42000000	4
	LG25	42000000	43000000	5
	LG25	43000000	44000000	16
	LG25	44000000	45000000	6
	LG25	45000000	46000000	18
	LG25	46000000	47000000	8
	LG25	47000000	48000000	17
	LG25	48000000	48751593	9
	LG26	0	1000000	10
	LG26	1000000	2000000	9
	LG26	2000000	3000000	5
	LG26	3000000	4000000	13
	LG26	4000000	5000000	13
	LG26	5000000	6000000	16
	LG26	6000000	7000000	16
	LG26	7000000	8000000	14
	LG26	8000000	9000000	16
	LG26	9000000	10000000	18
	LG26	10000000	11000000	17
	LG26	11000000	12000000	19
	LG26	12000000	13000000	14
	LG26	13000000	14000000	17
	LG26	14000000	15000000	14
	LG26	15000000	16000000	25
	LG26	16000000	17000000	11
	LG26	17000000	18000000	14
	LG26	18000000	19000000	6
	LG26	19000000	20000000	10
	LG26	20000000	21000000	30
	LG26	21000000	22000000	14
	LG26	22000000	23000000	18
	LG26	23000000	24000000	20
	LG26	24000000	25000000	25
	LG26	25000000	26000000	21
	LG26	26000000	27000000	13
	LG26	27000000	28000000	11
	LG26	28000000	29000000	15
	LG26	29000000	30000000	24
	LG26	30000000	30086496	1
	LG27	0	1000000	9
	LG27	1000000	2000000	33
	LG27	2000000	3000000	21
	LG27	3000000	4000000	19
	LG27	4000000	5000000	18
	LG27	5000000	6000000	15
	LG27	6000000	7000000	23
	LG27	7000000	8000000	15
	LG27	8000000	9000000	21
	LG27	9000000	10000000	33
	LG27	10000000	11000000	15
	LG27	11000000	12000000	14
	LG27	12000000	13000000	20
	LG27	13000000	14000000	13
	LG27	14000000	15000000	20
	LG27	15000000	16000000	12
	LG27	16000000	17000000	17
	LG27	17000000	18000000	10
	LG27	18000000	19000000	18
	LG27	19000000	20000000	24
	LG27	20000000	21000000	21
	LG27	21000000	22000000	20
	LG27	22000000	23000000	16
	LG27	23000000	24000000	19
	LG27	24000000	25000000	14
	LG27	25000000	26000000	9
	LG27	26000000	27000000	7
	LG27	27000000	28000000	13
	LG27	28000000	29000000	17
	LG27	29000000	30000000	24
	LG27	30000000	31000000	19
	LG27	31000000	32000000	17
	LG27	32000000	33000000	25
	LG27	33000000	34000000	19
	LG27	34000000	35000000	18
	LG27	35000000	36000000	6
	LG27	36000000	37000000	30
	LG27	37000000	38000000	20
	LG27	38000000	39000000	15
	LG27	39000000	39677014	12
	LG28	0	1000000	24
	LG28	1000000	2000000	21
	LG28	2000000	3000000	30
	LG28	3000000	4000000	23
	LG28	4000000	5000000	14
	LG28	5000000	6000000	9
	LG28	6000000	7000000	18
	LG28	7000000	8000000	10
	LG28	8000000	9000000	19
	LG28	9000000	10000000	29
	LG28	10000000	11000000	13
	LG28	11000000	12000000	19
	LG28	12000000	13000000	19
	LG28	13000000	14000000	9
	LG28	14000000	15000000	12
	LG28	15000000	16000000	11
	LG28	16000000	17000000	10
	LG28	17000000	18000000	9
	LG28	18000000	19000000	13
	LG28	19000000	20000000	27
	LG28	20000000	21000000	6
	LG28	21000000	22000000	7
	LG28	22000000	23000000	7
	LG28	23000000	24000000	20
	LG28	24000000	25000000	20
	LG28	25000000	26000000	18
	LG28	26000000	27000000	9
	LG28	27000000	28000000	14
	LG28	28000000	29000000	8
	LG28	29000000	30000000	8
	LG28	30000000	31000000	24
	LG28	31000000	32000000	17
	LG28	32000000	33000000	18
	LG28	33000000	34000000	14
	LG28	34000000	35000000	9
	LG28	35000000	36000000	12
	LG28	36000000	37000000	10
	LG28	37000000	38000000	15
	LG28	38000000	39000000	8
	LG28	39000000	40000000	2
	LG28	40000000	41000000	19
	LG28	41000000	42000000	9
	LG28	42000000	43000000	13
	LG28	43000000	43658239	8
	LG29	0	1000000	9
	LG29	1000000	2000000	22
	LG29	2000000	3000000	39
	LG29	3000000	4000000	12
	LG29	4000000	5000000	24
	LG29	5000000	6000000	20
	LG29	6000000	7000000	12
	LG29	7000000	8000000	13
	LG29	8000000	9000000	13
	LG29	9000000	10000000	18
	LG29	10000000	11000000	25
	LG29	11000000	12000000	9
	LG29	12000000	13000000	16
	LG29	13000000	14000000	10
	LG29	14000000	15000000	21
	LG29	15000000	16000000	15
	LG29	16000000	17000000	14
	LG29	17000000	18000000	16
	LG29	18000000	19000000	10
	LG29	19000000	20000000	11
	LG29	20000000	21000000	15
	LG29	21000000	22000000	5
	LG29	22000000	23000000	17
	LG29	23000000	24000000	10
	LG29	24000000	25000000	15
	LG29	25000000	26000000	12
	LG29	26000000	27000000	6
	LG29	27000000	28000000	22
	LG29	28000000	29000000	17
	LG29	29000000	30000000	10
	LG29	30000000	31000000	11
	LG29	31000000	32000000	19
	LG29	32000000	33000000	29
	LG29	33000000	34000000	10
	LG29	34000000	35000000	14
	LG29	35000000	36000000	24
	LG29	36000000	37000000	13
	LG29	37000000	38000000	16
	LG29	38000000	39000000	12
	LG29	39000000	40000000	20
	LG29	40000000	41000000	11
	LG29	41000000	42000000	20
	LG29	42000000	43000000	23
	LG29	43000000	44000000	19
	LG29	44000000	44455973	5
	LG30	0	1000000	8
	LG30	1000000	2000000	15
	LG30	2000000	3000000	20
	LG30	3000000	4000000	8
	LG30	4000000	5000000	24
	LG30	5000000	6000000	28
	LG30	6000000	7000000	10
	LG30	7000000	8000000	6
	LG30	8000000	9000000	15
	LG30	9000000	10000000	15
	LG30	10000000	11000000	16
	LG30	11000000	12000000	33
	LG30	12000000	13000000	13
	LG30	13000000	14000000	9
	LG30	14000000	15000000	20
	LG30	15000000	16000000	17
	LG30	16000000	17000000	24
	LG30	17000000	18000000	24
	LG30	18000000	19000000	27
	LG30	19000000	20000000	30
	LG30	20000000	21000000	20
	LG30	21000000	21955514	35
	LG31	0	1000000	20
	LG31	1000000	2000000	18
	LG31	2000000	3000000	22
	LG31	3000000	4000000	20
	LG31	4000000	5000000	27
	LG31	5000000	6000000	9
	LG31	6000000	7000000	17
	LG31	7000000	8000000	14
	LG31	8000000	9000000	6
	LG31	9000000	10000000	21
	LG31	10000000	11000000	20
	LG31	11000000	12000000	13
	LG31	12000000	13000000	9
	LG31	13000000	14000000	17
	LG31	14000000	15000000	12
	LG31	15000000	16000000	11
	LG31	16000000	17000000	7
	LG31	17000000	18000000	7
	LG31	18000000	19000000	9
	LG31	19000000	20000000	15
	LG31	20000000	21000000	10
	LG31	21000000	22000000	11
	LG31	22000000	23000000	20
	LG31	23000000	24000000	13
	LG31	24000000	25000000	10
	LG31	25000000	26000000	16
	LG31	26000000	27000000	29
	LG31	27000000	28000000	4
	LG31	28000000	29000000	22
	LG31	29000000	30000000	10
	LG31	30000000	31000000	15
	LG31	31000000	32000000	20
	LG31	32000000	33000000	17
	LG31	33000000	34000000	12
	LG31	34000000	35000000	36
	LG31	35000000	36000000	11
	LG31	36000000	37000000	12
	LG31	37000000	38000000	14
	LG31	38000000	39000000	12
	LG31	39000000	40000000	11
	LG31	40000000	41000000	8
	LG31	41000000	42000000	13
	LG31	42000000	43000000	11
	LG31	43000000	44000000	5
	LG31	44000000	44805893	2
	LG32	0	1000000	19
	LG32	1000000	2000000	29
	LG32	2000000	3000000	14
	LG32	3000000	4000000	12
	LG32	4000000	5000000	19
	LG32	5000000	6000000	16
	LG32	6000000	7000000	11
	LG32	7000000	8000000	12
	LG32	8000000	9000000	17
	LG32	9000000	10000000	20
	LG32	10000000	11000000	16
	LG32	11000000	12000000	26
	LG32	12000000	13000000	18
	LG32	13000000	14000000	4
	LG32	14000000	15000000	17
	LG32	15000000	16000000	17
	LG32	16000000	17000000	20
	LG32	17000000	18000000	15
	LG32	18000000	19000000	17
	LG32	19000000	20000000	32
	LG32	20000000	21000000	15
	LG32	21000000	22000000	10
	LG32	22000000	23000000	10
	LG32	23000000	24000000	12
	LG32	24000000	25000000	12
	LG32	25000000	26000000	12
	LG32	26000000	27000000	13
	LG32	27000000	28000000	12
	LG32	28000000	29000000	17
	LG32	29000000	30000000	8
	LG32	30000000	31000000	13
	LG32	31000000	32000000	18
	LG32	32000000	33000000	13
	LG32	33000000	34000000	12
	LG32	34000000	35000000	21
	LG32	35000000	36000000	8
	LG32	36000000	37000000	16
	LG32	37000000	38000000	11
	LG32	38000000	39000000	18
	LG32	39000000	40000000	22
	LG32	40000000	41000000	10
	LG32	41000000	42000000	16
	LG32	42000000	43000000	17
	LG32	43000000	44000000	19
	LG32	44000000	45000000	11
	LG32	45000000	46000000	20
	LG32	46000000	47000000	14
	LG32	47000000	48000000	9
	LG32	48000000	49000000	22
	LG32	49000000	50000000	13
	LG32	50000000	51000000	20
	LG32	51000000	52000000	13
	LG32	52000000	53000000	29
	LG32	53000000	54000000	15
	LG32	54000000	55000000	12
	LG32	55000000	56000000	12
	LG32	56000000	57000000	26
	LG32	57000000	58000000	27
	LG32	58000000	59000000	22
	LG32	59000000	60000000	13
	LG32	60000000	60100041	0
	LG33	0	1000000	20
	LG33	1000000	2000000	17
	LG33	2000000	3000000	12
	LG33	3000000	4000000	8
	LG33	4000000	5000000	14
	LG33	5000000	6000000	17
	LG33	6000000	7000000	10
	LG33	7000000	8000000	20
	LG33	8000000	9000000	33
	LG33	9000000	10000000	8
	LG33	10000000	11000000	16
	LG33	11000000	12000000	16
	LG33	12000000	13000000	18
	LG33	13000000	14000000	27
	LG33	14000000	15000000	22
	LG33	15000000	16000000	9
	LG33	16000000	17000000	10
	LG33	17000000	18000000	15
	LG33	18000000	19000000	25
	LG33	19000000	20000000	7
	LG33	20000000	21000000	14
	LG33	21000000	21849204	14
	LG34	0	1000000	17
	LG34	1000000	2000000	15
	LG34	2000000	3000000	20
	LG34	3000000	4000000	10
	LG34	4000000	5000000	14
	LG34	5000000	6000000	10
	LG34	6000000	7000000	11
	LG34	7000000	8000000	11
	LG34	8000000	9000000	16
	LG34	9000000	10000000	10
	LG34	10000000	11000000	9
	LG34	11000000	12000000	27
	LG34	12000000	13000000	16
	LG34	13000000	14000000	9
	LG34	14000000	15000000	16
	LG34	15000000	16000000	19
	LG34	16000000	17000000	7
	LG34	17000000	18000000	17
	LG34	18000000	19000000	21
	LG34	19000000	20000000	7
	LG34	20000000	21000000	14
	LG34	21000000	22000000	13
	LG34	22000000	23000000	13
	LG34	23000000	24000000	24
	LG34	24000000	25000000	8
	LG34	25000000	26000000	18
	LG34	26000000	27000000	22
	LG34	27000000	28000000	22
	LG34	28000000	29000000	28
	LG34	29000000	30000000	12
	LG34	30000000	31000000	16
	LG34	31000000	32000000	20
	LG34	32000000	33000000	37
	LG34	33000000	34000000	14
	LG34	34000000	35000000	14
	LG34	35000000	36000000	25
	LG34	36000000	37000000	22
	LG34	37000000	37011837	0
	LG35	0	1000000	16
	LG35	1000000	2000000	5
	LG35	2000000	3000000	23
	LG35	3000000	4000000	17
	LG35	4000000	5000000	10
	LG35	5000000	6000000	14
	LG35	6000000	7000000	9
	LG35	7000000	8000000	21
	LG35	8000000	9000000	17
	LG35	9000000	10000000	9
	LG35	10000000	11000000	5
	LG35	11000000	12000000	10
	LG35	12000000	13000000	22
	LG35	13000000	14000000	14
	LG35	14000000	15000000	13
	LG35	15000000	16000000	15
	LG35	16000000	16919992	9
	LG36	0	1000000	10
	LG36	1000000	2000000	22
	LG36	2000000	3000000	9
	LG36	3000000	4000000	21
	LG36	4000000	5000000	14
	LG36	5000000	6000000	24
	LG36	6000000	7000000	18
	LG36	7000000	8000000	9
	LG36	8000000	9000000	8
	LG36	9000000	10000000	19
	LG36	10000000	11000000	23
	LG36	11000000	12000000	27
	LG36	12000000	13000000	6
	LG36	13000000	14000000	17
	LG36	14000000	15000000	24
	LG36	15000000	16000000	29
	LG36	16000000	17000000	24
	LG36	17000000	18000000	22
	LG36	18000000	19000000	8
	LG36	19000000	20000000	28
	LG36	20000000	21000000	16
	LG36	21000000	22000000	8
	LG36	22000000	23000000	16
	LG36	23000000	24000000	20
	LG36	24000000	25000000	13
	LG36	25000000	26000000	10
	LG36	26000000	27000000	25
	LG36	27000000	28000000	26
	LG36	28000000	29000000	9
	LG36	29000000	30000000	13
	LG36	30000000	31000000	21
	LG36	31000000	31429309	4
	LG37	0	1000000	21
	LG37	1000000	2000000	16
	LG37	2000000	3000000	22
	LG37	3000000	4000000	20
	LG37	4000000	5000000	11
	LG37	5000000	6000000	8
	LG37	6000000	7000000	26
	LG37	7000000	8000000	10
	LG37	8000000	9000000	5
	LG37	9000000	10000000	13
	LG37	10000000	11000000	18
	LG37	11000000	12000000	24
	LG37	12000000	13000000	9
	LG37	13000000	14000000	19
	LG37	14000000	15000000	12
	LG37	15000000	16000000	17
	LG37	16000000	17000000	24
	LG37	17000000	18000000	12
	LG37	18000000	19000000	13
	LG37	19000000	20000000	22
	LG37	20000000	21000000	14
	LG37	21000000	22000000	11
	LG37	22000000	23000000	24
	LG37	23000000	24000000	33
	LG37	24000000	25000000	26
	LG37	25000000	26000000	14
	LG37	26000000	27000000	15
	LG37	27000000	28000000	16
	LG37	28000000	29000000	8
	LG37	29000000	30000000	17
	LG37	30000000	31000000	30
	LG37	31000000	32000000	8
	LG37	32000000	33000000	21
	LG37	33000000	34000000	21
	LG37	34000000	34088060	6
	LG38	0	1000000	27
	LG38	1000000	2000000	9
	LG38	2000000	3000000	57
	LG38	3000000	4000000	30
	LG38	4000000	5000000	10
	LG38	5000000	6000000	13
	LG38	6000000	7000000	9
	LG38	7000000	8000000	15
	LG38	8000000	9000000	16
	LG38	9000000	10000000	30
	LG38	10000000	11000000	25
	LG38	11000000	12000000	6
	LG38	12000000	13000000	24
	LG38	13000000	14000000	18
	LG38	14000000	15000000	25
	LG38	15000000	16000000	16
	LG38	16000000	17000000	7
	LG38	17000000	18000000	10
	LG38	18000000	19000000	35
	LG38	19000000	20000000	12
	LG38	20000000	21000000	16
	LG38	21000000	22000000	9
	LG38	22000000	23000000	17
	LG38	23000000	24000000	18
	LG38	24000000	25000000	4
	LG38	25000000	26000000	6
	LG38	26000000	27000000	14
	LG38	27000000	28000000	11
	LG38	28000000	29000000	16
	LG38	29000000	30000000	32
	LG38	30000000	31000000	15
	LG38	31000000	31085751	5
	LG39	0	1000000	9
	LG39	1000000	2000000	8
	LG39	2000000	3000000	18
	LG39	3000000	4000000	16
	LG39	4000000	5000000	17
	LG39	5000000	6000000	23
	LG39	6000000	7000000	31
	LG39	7000000	8000000	11
	LG39	8000000	9000000	18
	LG39	9000000	10000000	21
	LG39	10000000	11000000	26
	LG39	11000000	12000000	11
	LG39	12000000	13000000	22
	LG39	13000000	14000000	19
	LG39	14000000	15000000	29
	LG39	15000000	16000000	7
	LG39	16000000	16351714	1
	LG40	0	1000000	23
	LG40	1000000	2000000	16
	LG40	2000000	3000000	10
	LG40	3000000	4000000	16
	LG40	4000000	5000000	5
	LG40	5000000	6000000	9
	LG40	6000000	7000000	14
	LG40	7000000	8000000	23
	LG40	8000000	9000000	14
	LG40	9000000	10000000	19
	LG40	10000000	11000000	12
	LG40	11000000	12000000	18
	LG40	12000000	13000000	13
	LG40	13000000	14000000	6
	LG40	14000000	15000000	8
	LG40	15000000	16000000	20
	LG40	16000000	17000000	14
	LG40	17000000	18000000	23
	LG40	18000000	19000000	15
	LG40	19000000	20000000	12
	LG40	20000000	21000000	11
	LG40	21000000	22000000	18
	LG40	22000000	23000000	17
	LG40	23000000	24000000	14
	LG40	24000000	25000000	24
	LG40	25000000	26000000	18
	LG40	26000000	27000000	12
	LG40	27000000	28000000	12
	LG40	28000000	29000000	7
	LG40	29000000	30000000	20
	LG40	30000000	31000000	72
	LG40	31000000	32000000	15
	LG40	32000000	33000000	7
	LG40	33000000	34000000	17
	LG40	34000000	35000000	10
	LG40	35000000	36000000	3
	LG40	36000000	37000000	15
	LG40	37000000	38000000	11
	LG40	38000000	39000000	19
	LG40	39000000	40000000	13
	LG40	40000000	41000000	12
	LG40	41000000	42000000	17
	LG40	42000000	43000000	27
	LG40	43000000	43147990	2
	LG41	0	1000000	23
	LG41	1000000	2000000	16
	LG41	2000000	3000000	15
	LG41	3000000	4000000	23
	LG41	4000000	5000000	10
	LG41	5000000	6000000	14
	LG41	6000000	7000000	6
	LG41	7000000	8000000	7
	LG41	8000000	9000000	4
	LG41	9000000	10000000	13
	LG41	10000000	11000000	7
	LG41	11000000	12000000	5
	LG41	12000000	13000000	27
	LG41	13000000	14000000	21
	LG41	14000000	15000000	38
	LG41	15000000	16000000	13
	LG41	16000000	17000000	17
	LG41	17000000	18000000	13
	LG41	18000000	19000000	18
	LG41	19000000	20000000	16
	LG41	20000000	21000000	15
	LG41	21000000	22000000	23
	LG41	22000000	23000000	9
	LG41	23000000	24000000	10
	LG41	24000000	25000000	13
	LG41	25000000	26000000	9
	LG41	26000000	27000000	21
	LG41	27000000	28000000	23
	LG41	28000000	29000000	12
	LG41	29000000	30000000	8
	LG41	30000000	30076848	2
	LG42	0	1000000	9
	LG42	1000000	2000000	22
	LG42	2000000	3000000	18
	LG42	3000000	4000000	27
	LG42	4000000	5000000	15
	LG42	5000000	6000000	15
	LG42	6000000	7000000	18
	LG42	7000000	8000000	17
	LG42	8000000	9000000	12
	LG42	9000000	10000000	21
	LG42	10000000	11000000	11
	LG42	11000000	12000000	15
	LG42	12000000	13000000	9
	LG42	13000000	14000000	23
	LG42	14000000	15000000	20
	LG42	15000000	16000000	13
	LG42	16000000	17000000	11
	LG42	17000000	18000000	11
	LG42	18000000	19000000	10
	LG42	19000000	20000000	12
	LG42	20000000	21000000	58
	LG42	21000000	22000000	22
	LG42	22000000	23000000	17
	LG42	23000000	24000000	7
	LG42	24000000	25000000	29
	LG42	25000000	26000000	24
	LG42	26000000	27000000	15
	LG42	27000000	28000000	22
	LG42	28000000	29000000	14
	LG42	29000000	30000000	12
	LG42	30000000	31000000	5
	LG42	31000000	32000000	8
	LG42	32000000	33000000	26
	LG42	33000000	34000000	14
	LG42	34000000	35000000	21
	LG42	35000000	36000000	16
	LG42	36000000	37000000	8
	LG42	37000000	38000000	32
	LG42	38000000	39000000	13
	LG42	39000000	40000000	9
	LG42	40000000	41000000	12
	LG42	41000000	42000000	19
	LG42	42000000	43000000	9
	LG42	43000000	44000000	9
	LG42	44000000	45000000	21
	LG42	45000000	46000000	14
	LG42	46000000	47000000	11
	LG42	47000000	48000000	12
	LG42	48000000	49000000	10
	LG42	49000000	50000000	17
	LG42	50000000	51000000	17
	LG42	51000000	52000000	27
	LG42	52000000	53000000	17
	LG42	53000000	54000000	13
	LG42	54000000	55000000	12
	LG42	55000000	56000000	23
	LG42	56000000	57000000	16
	LG42	57000000	58000000	6
	LG42	58000000	59000000	7
	LG42	59000000	60000000	15
	LG42	60000000	61000000	15
	LG42	61000000	62000000	44
	LG42	62000000	63000000	13
	LG42	63000000	64000000	16
	LG42	64000000	65000000	11
	LG42	65000000	66000000	13
	LG42	66000000	67000000	16
	LG42	67000000	68000000	10
	LG42	68000000	69000000	19
	LG42	69000000	70000000	25
	LG42	70000000	71000000	9
	LG42	71000000	71142342	0
	LG43	0	1000000	20
	LG43	1000000	2000000	12
	LG43	2000000	3000000	10
	LG43	3000000	4000000	10
	LG43	4000000	5000000	14
	LG43	5000000	6000000	11
	LG43	6000000	7000000	18
	LG43	7000000	8000000	14
	LG43	8000000	9000000	25
	LG43	9000000	10000000	15
	LG43	10000000	11000000	28
	LG43	11000000	12000000	22
	LG43	12000000	13000000	21
	LG43	13000000	14000000	26
	LG43	14000000	15000000	10
	LG43	15000000	16000000	16
	LG43	16000000	17000000	10
	LG43	17000000	18000000	18
	LG43	18000000	19000000	10
	LG43	19000000	20000000	15
	LG43	20000000	21000000	16
	LG43	21000000	22000000	14
	LG43	22000000	23000000	12
	LG43	23000000	24000000	12
	LG43	24000000	25000000	21
	LG43	25000000	26000000	8
	LG43	26000000	27000000	16
	LG43	27000000	28000000	2
	LG43	28000000	29000000	13
	LG43	29000000	30000000	11
	LG43	30000000	31000000	4
	LG43	31000000	32000000	13
	LG43	32000000	33000000	11
	LG43	33000000	34000000	24
	LG43	34000000	35000000	23
	LG43	35000000	36000000	20
	LG43	36000000	37000000	19
	LG43	37000000	38000000	6
	LG43	38000000	39000000	8
	LG43	39000000	40000000	13
	LG43	40000000	41000000	11
	LG43	41000000	42000000	17
	LG43	42000000	43000000	8
	LG43	43000000	44000000	15
	LG43	44000000	45000000	15
	LG43	45000000	46000000	18
	LG43	46000000	47000000	13
	LG43	47000000	48000000	21
	LG43	48000000	49000000	22
	LG43	49000000	50000000	13
	LG43	50000000	51000000	9
	LG43	51000000	52000000	5
	LG43	52000000	53000000	17
	LG43	53000000	54000000	19
	LG43	54000000	55000000	14
	LG43	55000000	56000000	25
	LG43	56000000	56310883	1
	LG44	0	1000000	27
	LG44	1000000	2000000	23
	LG44	2000000	3000000	16
	LG44	3000000	4000000	18
	LG44	4000000	5000000	22
	LG44	5000000	6000000	19
	LG44	6000000	7000000	19
	LG44	7000000	8000000	16
	LG44	8000000	9000000	22
	LG44	9000000	10000000	8
	LG44	10000000	11000000	18
	LG44	11000000	12000000	7
	LG44	12000000	13000000	2
	LG44	13000000	14000000	11
	LG44	14000000	15000000	7
	LG44	15000000	16000000	13
	LG44	16000000	17000000	16
	LG44	17000000	18000000	18
	LG44	18000000	19000000	9
	LG44	19000000	20000000	12
	LG44	20000000	21000000	23
	LG44	21000000	22000000	21
	LG44	22000000	23000000	15
	LG44	23000000	24000000	14
	LG44	24000000	25000000	7
	LG44	25000000	26000000	32
	LG44	26000000	27000000	14
	LG44	27000000	28000000	9
	LG44	28000000	29000000	10
	LG44	29000000	30000000	10
	LG44	30000000	31000000	5
	LG44	31000000	32000000	12
	LG44	32000000	33000000	24
	LG44	33000000	34000000	6
	LG44	34000000	35000000	13
	LG44	35000000	36000000	22
	LG44	36000000	37000000	12
	LG44	37000000	38000000	17
	LG44	38000000	38023466	0

## Sheet: Fig.1a(5)
Fig. 1a(5). Distribution of GC content in the genome
	LGs	Start	End	GC content(%)
	LG1	0	500000	38.78
	LG1	500000	1000000	36.87
	LG1	1000000	1500000	37.56
	LG1	1500000	2000000	39.37
	LG1	2000000	2500000	31.41
	LG1	2500000	3000000	33.57
	LG1	3000000	3500000	33.73
	LG1	3500000	4000000	35.15
	LG1	4000000	4500000	33.71
	LG1	4500000	5000000	35.87
	LG1	5000000	5500000	35.9
	LG1	5500000	6000000	33.2
	LG1	6000000	6500000	34.06
	LG1	6500000	7000000	36.81
	LG1	7000000	7500000	40.17
	LG1	7500000	8000000	37.52
	LG1	8000000	8500000	38.38
	LG1	8500000	9000000	36.29
	LG1	9000000	9500000	33.12
	LG1	9500000	10000000	35.04
	LG1	10000000	10500000	36.63
	LG1	10500000	11000000	33.21
	LG1	11000000	11500000	31
	LG1	11500000	12000000	34.6
	LG1	12000000	12500000	34.89
	LG1	12500000	13000000	37.05
	LG1	13000000	13500000	35.24
	LG1	13500000	14000000	35.4
	LG1	14000000	14500000	33.2
	LG1	14500000	15000000	35.63
	LG1	15000000	15500000	34.78
	LG1	15500000	16000000	30.65
	LG1	16000000	16500000	34.23
	LG1	16500000	17000000	30.73
	LG1	17000000	17500000	38.09
	LG1	17500000	18000000	37.14
	LG1	18000000	18500000	33.89
	LG1	18500000	19000000	35.63
	LG1	19000000	19500000	32.93
	LG1	19500000	20000000	33.54
	LG1	20000000	20500000	30.57
	LG1	20500000	21000000	36.52
	LG1	21000000	21500000	37.33
	LG1	21500000	22000000	33.72
	LG1	22000000	22500000	39.27
	LG1	22500000	23000000	34.8
	LG1	23000000	23500000	35.55
	LG1	23500000	24000000	37.77
	LG1	24000000	24500000	34.51
	LG1	24500000	25000000	39.85
	LG1	25000000	25500000	32.9
	LG1	25500000	26000000	36.9
	LG1	26000000	26500000	38.6
	LG1	26500000	27000000	36.74
	LG1	27000000	27500000	35.49
	LG1	27500000	28000000	38.11
	LG1	28000000	28500000	33.81
	LG1	28500000	29000000	37.23
	LG1	29000000	29500000	35.35
	LG1	29500000	30000000	32.63
	LG1	30000000	30500000	36
	LG1	30500000	31000000	36.54
	LG1	31000000	31500000	37.07
	LG1	31500000	32000000	35.42
	LG1	32000000	32500000	34.22
	LG1	32500000	33000000	33.99
	LG1	33000000	33500000	33.29
	LG1	33500000	34000000	35.89
	LG1	34000000	34500000	36.06
	LG1	34500000	35000000	37.82
	LG1	35000000	35500000	37
	LG1	35500000	36000000	34.02
	LG1	36000000	36500000	35.43
	LG1	36500000	37000000	37.09
	LG1	37000000	37500000	38.6
	LG1	37500000	38000000	35.38
	LG1	38000000	38500000	37.06
	LG1	38500000	39000000	36.28
	LG1	39000000	39500000	38.13
	LG1	39500000	40000000	36.43
	LG1	40000000	40500000	36.42
	LG1	40500000	41000000	37.47
	LG1	41000000	41500000	35.15
	LG1	41500000	42000000	38.3
	LG1	42000000	42500000	35.81
	LG1	42500000	43000000	38.11
	LG1	43000000	43500000	33.99
	LG1	43500000	44000000	36.76
	LG1	44000000	44500000	34.94
	LG1	44500000	45000000	39.23
	LG1	45000000	45500000	34.37
	LG1	45500000	46000000	34.19
	LG1	46000000	46500000	34.16
	LG1	46500000	47000000	33.77
	LG1	47000000	47500000	33.18
	LG1	47500000	48000000	37.24
	LG1	48000000	48500000	35.72
	LG1	48500000	49000000	34.28
	LG1	49000000	49500000	35.26
	LG1	49500000	50000000	34.35
	LG1	50000000	50500000	36.03
	LG1	50500000	51000000	35.99
	LG1	51000000	51500000	35.64
	LG1	51500000	52000000	35.71
	LG1	52000000	52152945	38.04
	LG10	0	500000	35.66
	LG10	500000	1000000	39.15
	LG10	1000000	1500000	38.16
	LG10	1500000	2000000	39.22
	LG10	2000000	2500000	37.66
	LG10	2500000	3000000	33.6
	LG10	3000000	3500000	39.39
	LG10	3500000	4000000	33.89
	LG10	4000000	4500000	32.74
	LG10	4500000	5000000	38.62
	LG10	5000000	5500000	36.19
	LG10	5500000	6000000	31.04
	LG10	6000000	6500000	34.64
	LG10	6500000	7000000	37.8
	LG10	7000000	7500000	35.61
	LG10	7500000	8000000	38.32
	LG10	8000000	8500000	38.35
	LG10	8500000	9000000	35.78
	LG10	9000000	9500000	38.66
	LG10	9500000	10000000	36.02
	LG10	10000000	10500000	41.02
	LG10	10500000	11000000	38.89
	LG10	11000000	11500000	36.67
	LG10	11500000	12000000	37.47
	LG10	12000000	12500000	37.9
	LG10	12500000	13000000	35.05
	LG10	13000000	13500000	33.36
	LG10	13500000	14000000	37.16
	LG10	14000000	14500000	33.16
	LG10	14500000	15000000	32.2
	LG10	15000000	15500000	37.45
	LG10	15500000	16000000	36.01
	LG10	16000000	16500000	37.89
	LG10	16500000	17000000	37.2
	LG10	17000000	17500000	33.74
	LG10	17500000	18000000	37.68
	LG10	18000000	18500000	37.66
	LG10	18500000	19000000	36.19
	LG10	19000000	19500000	38.93
	LG10	19500000	20000000	40.38
	LG10	20000000	20500000	34.97
	LG10	20500000	21000000	34.83
	LG10	21000000	21500000	32.7
	LG10	21500000	22000000	32.98
	LG10	22000000	22500000	36.7
	LG10	22500000	23000000	37.29
	LG10	23000000	23500000	37.8
	LG10	23500000	24000000	37.34
	LG10	24000000	24500000	35.01
	LG10	24500000	25000000	37.38
	LG10	25000000	25500000	35.45
	LG10	25500000	26000000	38.38
	LG10	26000000	26500000	35.16
	LG10	26500000	27000000	41.94
	LG10	27000000	27500000	36.61
	LG10	27500000	28000000	36.08
	LG10	28000000	28500000	35.44
	LG10	28500000	29000000	37.52
	LG10	29000000	29500000	34.44
	LG10	29500000	30000000	42.08
	LG10	30000000	30500000	34.29
	LG10	30500000	31000000	34.17
	LG10	31000000	31500000	39.09
	LG10	31500000	32000000	33.68
	LG10	32000000	32500000	38.26
	LG10	32500000	32884954	38.38
	LG11	0	500000	35.06
	LG11	500000	1000000	37.31
	LG11	1000000	1500000	35.71
	LG11	1500000	2000000	34.51
	LG11	2000000	2500000	32.96
	LG11	2500000	3000000	31.76
	LG11	3000000	3500000	35.52
	LG11	3500000	4000000	36.15
	LG11	4000000	4500000	33.51
	LG11	4500000	5000000	36.25
	LG11	5000000	5500000	36.63
	LG11	5500000	6000000	33.19
	LG11	6000000	6500000	35.67
	LG11	6500000	7000000	38.6
	LG11	7000000	7500000	34.94
	LG11	7500000	8000000	30.44
	LG11	8000000	8500000	33.4
	LG11	8500000	9000000	38.75
	LG11	9000000	9500000	35.29
	LG11	9500000	10000000	44.24
	LG11	10000000	10500000	37.08
	LG11	10500000	11000000	38.85
	LG11	11000000	11500000	37.93
	LG11	11500000	12000000	34.4
	LG11	12000000	12500000	37.25
	LG11	12500000	13000000	38.22
	LG11	13000000	13500000	32.91
	LG11	13500000	14000000	35.64
	LG11	14000000	14500000	36.01
	LG11	14500000	15000000	32.98
	LG11	15000000	15500000	35.38
	LG11	15500000	16000000	39.44
	LG11	16000000	16500000	36.89
	LG11	16500000	17000000	33.07
	LG11	17000000	17500000	40.19
	LG11	17500000	18000000	40.46
	LG11	18000000	18500000	35.68
	LG11	18500000	19000000	36.04
	LG11	19000000	19500000	34.44
	LG11	19500000	20000000	36.62
	LG11	20000000	20500000	34.87
	LG11	20500000	21000000	35.32
	LG11	21000000	21500000	36.98
	LG11	21500000	22000000	37.27
	LG11	22000000	22500000	35.55
	LG11	22500000	23000000	35.89
	LG11	23000000	23500000	37.47
	LG11	23500000	24000000	34.66
	LG11	24000000	24369793	36.3
	LG12	0	500000	35.72
	LG12	500000	1000000	37.75
	LG12	1000000	1500000	36.89
	LG12	1500000	2000000	38.74
	LG12	2000000	2500000	33.09
	LG12	2500000	3000000	36.29
	LG12	3000000	3500000	37.56
	LG12	3500000	4000000	31.21
	LG12	4000000	4500000	32.94
	LG12	4500000	5000000	32.54
	LG12	5000000	5500000	33.54
	LG12	5500000	6000000	34.66
	LG12	6000000	6500000	34.04
	LG12	6500000	7000000	33.38
	LG12	7000000	7500000	35.04
	LG12	7500000	8000000	36.5
	LG12	8000000	8500000	36.15
	LG12	8500000	9000000	35.03
	LG12	9000000	9500000	34.35
	LG12	9500000	10000000	37.45
	LG12	10000000	10500000	35.8
	LG12	10500000	11000000	38.71
	LG12	11000000	11500000	37.43
	LG12	11500000	12000000	35.69
	LG12	12000000	12500000	34.98
	LG12	12500000	13000000	41.99
	LG12	13000000	13500000	39.01
	LG12	13500000	14000000	34.58
	LG12	14000000	14500000	40.81
	LG12	14500000	15000000	41.8
	LG12	15000000	15500000	35.17
	LG12	15500000	16000000	37.83
	LG12	16000000	16500000	36.22
	LG12	16500000	17000000	37.17
	LG12	17000000	17500000	31.24
	LG12	17500000	18000000	30.14
	LG12	18000000	18265359	37.32
	LG13	0	500000	33.89
	LG13	500000	1000000	35.45
	LG13	1000000	1500000	40.06
	LG13	1500000	2000000	41.7
	LG13	2000000	2500000	35.52
	LG13	2500000	3000000	35.9
	LG13	3000000	3500000	37.14
	LG13	3500000	4000000	33.99
	LG13	4000000	4500000	38.47
	LG13	4500000	5000000	37.12
	LG13	5000000	5500000	33.87
	LG13	5500000	6000000	36.17
	LG13	6000000	6500000	33.24
	LG13	6500000	7000000	32.89
	LG13	7000000	7500000	34.56
	LG13	7500000	8000000	35.66
	LG13	8000000	8500000	34.46
	LG13	8500000	9000000	38.41
	LG13	9000000	9500000	33.03
	LG13	9500000	10000000	38.49
	LG13	10000000	10500000	35.82
	LG13	10500000	11000000	35.74
	LG13	11000000	11500000	35.26
	LG13	11500000	12000000	36.14
	LG13	12000000	12500000	33.49
	LG13	12500000	13000000	36.91
	LG13	13000000	13500000	40.02
	LG13	13500000	14000000	35.21
	LG13	14000000	14500000	33.81
	LG13	14500000	15000000	38.9
	LG13	15000000	15500000	37.33
	LG13	15500000	16000000	35.9
	LG13	16000000	16500000	29.9
	LG13	16500000	17000000	34.22
	LG13	17000000	17500000	36.96
	LG13	17500000	18000000	31.3
	LG13	18000000	18500000	38.28
	LG13	18500000	19000000	35.43
	LG13	19000000	19500000	29.29
	LG13	19500000	20000000	35.39
	LG13	20000000	20500000	31.4
	LG13	20500000	21000000	35.56
	LG13	21000000	21500000	32.85
	LG13	21500000	22000000	33.85
	LG13	22000000	22500000	34.01
	LG13	22500000	23000000	34.38
	LG13	23000000	23500000	34.85
	LG13	23500000	24000000	30.63
	LG13	24000000	24500000	34.52
	LG13	24500000	25000000	33.49
	LG13	25000000	25500000	35.14
	LG13	25500000	26000000	35.23
	LG13	26000000	26500000	33.47
	LG13	26500000	27000000	32.5
	LG13	27000000	27500000	33.41
	LG13	27500000	28000000	36.97
	LG13	28000000	28500000	40.95
	LG13	28500000	29000000	39.13
	LG13	29000000	29500000	40.75
	LG13	29500000	30000000	36.74
	LG13	30000000	30500000	35.62
	LG13	30500000	31000000	36.08
	LG13	31000000	31500000	35.07
	LG13	31500000	32000000	38.03
	LG13	32000000	32500000	34.72
	LG13	32500000	33000000	33.81
	LG13	33000000	33500000	30.82
	LG13	33500000	34000000	32.8
	LG13	34000000	34500000	36.6
	LG13	34500000	35000000	31.97
	LG13	35000000	35500000	33.28
	LG13	35500000	36000000	37.19
	LG13	36000000	36500000	32.59
	LG13	36500000	36838812	34.22
	LG14	0	500000	34.04
	LG14	500000	1000000	36.35
	LG14	1000000	1500000	35.85
	LG14	1500000	2000000	36.1
	LG14	2000000	2500000	34.24
	LG14	2500000	3000000	35.65
	LG14	3000000	3362702	34.28
	LG15	0	500000	36.31
	LG15	500000	1000000	31.26
	LG15	1000000	1500000	39.59
	LG15	1500000	2000000	35.64
	LG15	2000000	2500000	36.62
	LG15	2500000	3000000	38.12
	LG15	3000000	3500000	38.37
	LG15	3500000	4000000	36.98
	LG15	4000000	4500000	34.06
	LG15	4500000	5000000	37.42
	LG15	5000000	5500000	36.75
	LG15	5500000	6000000	36.22
	LG15	6000000	6500000	37.28
	LG15	6500000	7000000	34.76
	LG15	7000000	7500000	34.9
	LG15	7500000	8000000	37.34
	LG15	8000000	8500000	36.28
	LG15	8500000	9000000	35.07
	LG15	9000000	9500000	38.41
	LG15	9500000	10000000	37.66
	LG15	10000000	10500000	36.8
	LG15	10500000	11000000	31.01
	LG15	11000000	11500000	33.85
	LG15	11500000	12000000	36.13
	LG15	12000000	12500000	32.31
	LG15	12500000	13000000	32.33
	LG15	13000000	13500000	37.16
	LG15	13500000	14000000	36.95
	LG15	14000000	14500000	37.33
	LG15	14500000	15000000	38.44
	LG15	15000000	15500000	33.62
	LG15	15500000	16000000	41.41
	LG15	16000000	16500000	33.61
	LG15	16500000	17000000	33.05
	LG15	17000000	17500000	33.31
	LG15	17500000	18000000	35.21
	LG15	18000000	18500000	33.25
	LG15	18500000	19000000	32.17
	LG15	19000000	19500000	33.1
	LG15	19500000	20000000	35.37
	LG15	20000000	20500000	34.83
	LG15	20500000	21000000	35.19
	LG15	21000000	21500000	33.82
	LG15	21500000	22000000	35.59
	LG15	22000000	22500000	33.22
	LG15	22500000	23000000	34.32
	LG15	23000000	23500000	34.13
	LG15	23500000	24000000	33.92
	LG15	24000000	24500000	33.49
	LG15	24500000	25000000	37.48
	LG15	25000000	25500000	37.14
	LG15	25500000	26000000	40.6
	LG15	26000000	26500000	35.55
	LG15	26500000	27000000	35.98
	LG15	27000000	27500000	35.17
	LG15	27500000	28000000	36.27
	LG15	28000000	28500000	39.23
	LG15	28500000	29000000	35.11
	LG15	29000000	29500000	35.01
	LG15	29500000	30000000	36.19
	LG15	30000000	30500000	35.25
	LG15	30500000	31000000	35.53
	LG15	31000000	31500000	33.43
	LG15	31500000	32000000	33.92
	LG15	32000000	32500000	33.31
	LG15	32500000	33000000	32.58
	LG15	33000000	33500000	32.38
	LG15	33500000	34000000	34.04
	LG15	34000000	34500000	32.36
	LG15	34500000	35000000	34.5
	LG15	35000000	35500000	33.03
	LG15	35500000	36000000	35.23
	LG15	36000000	36500000	33.06
	LG15	36500000	37000000	35.29
	LG15	37000000	37500000	35.55
	LG15	37500000	38000000	31.75
	LG15	38000000	38500000	37.72
	LG15	38500000	39000000	35.77
	LG15	39000000	39500000	37.35
	LG15	39500000	40000000	35.25
	LG15	40000000	40500000	32.93
	LG15	40500000	41000000	37.88
	LG15	41000000	41500000	35.58
	LG15	41500000	42000000	36.76
	LG15	42000000	42500000	37.46
	LG15	42500000	43000000	35.82
	LG15	43000000	43500000	41.65
	LG15	43500000	44000000	38.63
	LG15	44000000	44500000	38.85
	LG15	44500000	45000000	34.96
	LG15	45000000	45500000	35.34
	LG15	45500000	46000000	38.61
	LG15	46000000	46500000	39
	LG15	46500000	47000000	40.02
	LG15	47000000	47500000	39.37
	LG15	47500000	48000000	36.18
	LG15	48000000	48500000	36.81
	LG15	48500000	49000000	36.82
	LG15	49000000	49500000	36.18
	LG15	49500000	49763323	32.26
	LG16	0	500000	35.86
	LG16	500000	1000000	35.07
	LG16	1000000	1500000	34.87
	LG16	1500000	2000000	36.13
	LG16	2000000	2500000	37.25
	LG16	2500000	3000000	36.97
	LG16	3000000	3500000	36.67
	LG16	3500000	4000000	34.73
	LG16	4000000	4500000	36.16
	LG16	4500000	5000000	36.79
	LG16	5000000	5500000	33.98
	LG16	5500000	6000000	36.25
	LG16	6000000	6500000	35.45
	LG16	6500000	7000000	35.64
	LG16	7000000	7500000	36.79
	LG16	7500000	8000000	33.17
	LG16	8000000	8500000	39.98
	LG16	8500000	9000000	38.15
	LG16	9000000	9500000	37.23
	LG16	9500000	10000000	34.65
	LG16	10000000	10500000	34.98
	LG16	10500000	11000000	37.3
	LG16	11000000	11500000	38.7
	LG16	11500000	12000000	34.68
	LG16	12000000	12500000	33.21
	LG16	12500000	13000000	38.61
	LG16	13000000	13500000	33.8
	LG16	13500000	14000000	33.13
	LG16	14000000	14500000	36.39
	LG16	14500000	15000000	30.88
	LG16	15000000	15500000	36.35
	LG16	15500000	16000000	37.52
	LG16	16000000	16500000	35.13
	LG16	16500000	17000000	38.25
	LG16	17000000	17500000	43.88
	LG16	17500000	18000000	32.08
	LG16	18000000	18500000	36.81
	LG16	18500000	19000000	35.04
	LG16	19000000	19500000	35.62
	LG16	19500000	20000000	36.94
	LG16	20000000	20500000	33.32
	LG16	20500000	21000000	39.15
	LG16	21000000	21500000	35.55
	LG16	21500000	22000000	38
	LG16	22000000	22500000	39.23
	LG16	22500000	23000000	36.56
	LG16	23000000	23500000	35.5
	LG16	23500000	24000000	34.81
	LG16	24000000	24500000	33.01
	LG16	24500000	25000000	35.52
	LG16	25000000	25500000	32.9
	LG16	25500000	26000000	34.6
	LG16	26000000	26500000	32.84
	LG16	26500000	27000000	34.19
	LG16	27000000	27500000	32.48
	LG16	27500000	28000000	35.19
	LG16	28000000	28500000	35.13
	LG16	28500000	29000000	35.39
	LG16	29000000	29500000	34.71
	LG16	29500000	30000000	34.54
	LG16	30000000	30500000	35.98
	LG16	30500000	31000000	35.91
	LG16	31000000	31500000	31.72
	LG16	31500000	32000000	33.8
	LG16	32000000	32500000	33.98
	LG16	32500000	33000000	35.01
	LG16	33000000	33500000	37.81
	LG16	33500000	34000000	38.41
	LG16	34000000	34500000	39.92
	LG16	34500000	35000000	35.3
	LG16	35000000	35500000	39.75
	LG16	35500000	36000000	37.21
	LG16	36000000	36500000	38.24
	LG16	36500000	37000000	35.26
	LG16	37000000	37500000	36.13
	LG16	37500000	38000000	38.01
	LG16	38000000	38500000	36.95
	LG16	38500000	39000000	33.4
	LG16	39000000	39500000	40.14
	LG16	39500000	40000000	35.38
	LG16	40000000	40500000	35.96
	LG16	40500000	41000000	37.75
	LG16	41000000	41500000	41.15
	LG16	41500000	42000000	41.88
	LG16	42000000	42500000	37.04
	LG16	42500000	43000000	35.78
	LG16	43000000	43500000	36.16
	LG16	43500000	44000000	34.02
	LG16	44000000	44500000	33.31
	LG16	44500000	45000000	37.9
	LG16	45000000	45500000	35.65
	LG16	45500000	46000000	32.25
	LG16	46000000	46225372	38.43
	LG17	0	500000	33.57
	LG17	500000	1000000	37.67
	LG17	1000000	1500000	33.18
	LG17	1500000	2000000	33.09
	LG17	2000000	2500000	37.59
	LG17	2500000	3000000	36.89
	LG17	3000000	3500000	35.07
	LG17	3500000	4000000	38.63
	LG17	4000000	4500000	41.38
	LG17	4500000	5000000	37.09
	LG17	5000000	5500000	37.32
	LG17	5500000	6000000	35.71
	LG17	6000000	6500000	34.9
	LG17	6500000	7000000	37.45
	LG17	7000000	7500000	33.1
	LG17	7500000	8000000	36.17
	LG17	8000000	8500000	35.18
	LG17	8500000	9000000	36.7
	LG17	9000000	9500000	35.24
	LG17	9500000	10000000	33.68
	LG17	10000000	10500000	33.34
	LG17	10500000	11000000	35.01
	LG17	11000000	11500000	35.54
	LG17	11500000	12000000	34.42
	LG17	12000000	12500000	35.09
	LG17	12500000	13000000	37.22
	LG17	13000000	13500000	35.95
	LG17	13500000	14000000	35.06
	LG17	14000000	14500000	35.35
	LG17	14500000	15000000	35.14
	LG17	15000000	15500000	41.9
	LG17	15500000	16000000	37.39
	LG17	16000000	16500000	35.24
	LG17	16500000	17000000	34.96
	LG17	17000000	17500000	29.05
	LG17	17500000	18000000	35.41
	LG17	18000000	18500000	36.89
	LG17	18500000	19000000	33.15
	LG17	19000000	19500000	32
	LG17	19500000	20000000	34.11
	LG17	20000000	20500000	32.34
	LG17	20500000	21000000	36.6
	LG17	21000000	21500000	34.54
	LG17	21500000	22000000	31.57
	LG17	22000000	22500000	34.58
	LG17	22500000	23000000	33.08
	LG17	23000000	23500000	36.22
	LG17	23500000	24000000	37.6
	LG17	24000000	24500000	38.34
	LG17	24500000	25000000	33.99
	LG17	25000000	25500000	34.89
	LG17	25500000	26000000	36.36
	LG17	26000000	26500000	35.96
	LG17	26500000	27000000	36.26
	LG17	27000000	27500000	32.64
	LG17	27500000	28000000	35.61
	LG17	28000000	28500000	41.06
	LG17	28500000	29000000	42.05
	LG17	29000000	29500000	32.54
	LG17	29500000	30000000	33.51
	LG17	30000000	30500000	33.77
	LG17	30500000	31000000	36.67
	LG17	31000000	31500000	34.68
	LG17	31500000	32000000	35.54
	LG17	32000000	32500000	38.5
	LG17	32500000	33000000	40.27
	LG17	33000000	33500000	35.97
	LG17	33500000	34000000	35.81
	LG17	34000000	34500000	34.3
	LG17	34500000	35000000	30.65
	LG17	35000000	35500000	34.89
	LG17	35500000	36000000	34.56
	LG17	36000000	36500000	33.05
	LG17	36500000	37000000	34.87
	LG17	37000000	37500000	35.01
	LG17	37500000	38000000	33.9
	LG17	38000000	38500000	34.39
	LG17	38500000	39000000	33.78
	LG17	39000000	39500000	36.06
	LG17	39500000	40000000	37.06
	LG17	40000000	40500000	36.89
	LG17	40500000	41000000	33.95
	LG17	41000000	41500000	34.31
	LG17	41500000	42000000	35.16
	LG17	42000000	42500000	32.82
	LG17	42500000	43000000	38.72
	LG17	43000000	43500000	38.61
	LG17	43500000	44000000	38.19
	LG17	44000000	44500000	38.1
	LG17	44500000	45000000	37.17
	LG17	45000000	45500000	34.56
	LG17	45500000	46000000	33.55
	LG17	46000000	46500000	35.11
	LG17	46500000	47000000	35.62
	LG17	47000000	47500000	31.91
	LG17	47500000	48000000	36.12
	LG17	48000000	48500000	33.02
	LG17	48500000	48762776	39.32
	LG18	0	500000	34.96
	LG18	500000	1000000	32.91
	LG18	1000000	1500000	31.64
	LG18	1500000	2000000	32.81
	LG18	2000000	2500000	31.45
	LG18	2500000	3000000	30.36
	LG18	3000000	3500000	31.58
	LG18	3500000	4000000	34.64
	LG18	4000000	4500000	36.55
	LG18	4500000	5000000	32.45
	LG18	5000000	5500000	37.3
	LG18	5500000	6000000	33.08
	LG18	6000000	6500000	33.73
	LG18	6500000	7000000	35.12
	LG18	7000000	7500000	37.01
	LG18	7500000	8000000	42.16
	LG18	8000000	8500000	41.51
	LG18	8500000	9000000	34.95
	LG18	9000000	9500000	35.5
	LG18	9500000	10000000	34.07
	LG18	10000000	10500000	33.12
	LG18	10500000	11000000	34.99
	LG18	11000000	11500000	39.9
	LG18	11500000	12000000	43.97
	LG18	12000000	12500000	36.22
	LG18	12500000	13000000	44.42
	LG18	13000000	13500000	41.77
	LG18	13500000	14000000	33.79
	LG18	14000000	14500000	34.39
	LG18	14500000	15000000	36.31
	LG18	15000000	15500000	33.74
	LG18	15500000	16000000	35.97
	LG18	16000000	16029459	29.44
	LG19	0	500000	36.39
	LG19	500000	1000000	38.9
	LG19	1000000	1500000	40.89
	LG19	1500000	2000000	33.14
	LG19	2000000	2500000	36.55
	LG19	2500000	3000000	35.38
	LG19	3000000	3500000	34.71
	LG19	3500000	4000000	36.38
	LG19	4000000	4500000	33.28
	LG19	4500000	5000000	36.5
	LG19	5000000	5500000	35
	LG19	5500000	6000000	35.3
	LG19	6000000	6500000	34.28
	LG19	6500000	7000000	29.88
	LG19	7000000	7500000	31.78
	LG19	7500000	8000000	35.99
	LG19	8000000	8500000	32.66
	LG19	8500000	9000000	37.04
	LG19	9000000	9500000	40.19
	LG19	9500000	10000000	36.34
	LG19	10000000	10500000	37.55
	LG19	10500000	11000000	38.25
	LG19	11000000	11500000	32.82
	LG19	11500000	12000000	37.05
	LG19	12000000	12500000	34.09
	LG19	12500000	13000000	34.53
	LG19	13000000	13500000	38.81
	LG19	13500000	14000000	36.69
	LG19	14000000	14500000	40.11
	LG19	14500000	15000000	36.91
	LG19	15000000	15500000	30.78
	LG19	15500000	16000000	35.33
	LG19	16000000	16500000	35.8
	LG19	16500000	17000000	34.66
	LG19	17000000	17500000	35.6
	LG19	17500000	18000000	35.39
	LG19	18000000	18500000	30.48
	LG19	18500000	19000000	31.01
	LG19	19000000	19500000	35.83
	LG19	19500000	20000000	32.73
	LG19	20000000	20500000	36
	LG19	20500000	21000000	41.03
	LG19	21000000	21500000	37.48
	LG19	21500000	22000000	36.63
	LG19	22000000	22500000	35.72
	LG19	22500000	23000000	36.91
	LG19	23000000	23500000	35.21
	LG19	23500000	24000000	34.86
	LG19	24000000	24500000	35.11
	LG19	24500000	25000000	37.09
	LG19	25000000	25500000	36.4
	LG19	25500000	26000000	36.77
	LG19	26000000	26500000	37
	LG19	26500000	27000000	35.55
	LG19	27000000	27500000	36.68
	LG19	27500000	27576248	38.47
	LG2	0	500000	32.69
	LG2	500000	1000000	35.11
	LG2	1000000	1500000	38.62
	LG2	1500000	2000000	37.49
	LG2	2000000	2500000	38.22
	LG2	2500000	3000000	35.12
	LG2	3000000	3500000	37.37
	LG2	3500000	4000000	31.26
	LG2	4000000	4500000	41.84
	LG2	4500000	5000000	36.87
	LG2	5000000	5500000	41.5
	LG2	5500000	6000000	37.68
	LG2	6000000	6500000	35.68
	LG2	6500000	7000000	35.32
	LG2	7000000	7500000	34.38
	LG2	7500000	8000000	37.76
	LG2	8000000	8500000	35.27
	LG2	8500000	9000000	39.91
	LG2	9000000	9500000	33.64
	LG2	9500000	10000000	33.01
	LG2	10000000	10500000	34.65
	LG2	10500000	11000000	38.5
	LG2	11000000	11500000	37.24
	LG2	11500000	12000000	35.01
	LG2	12000000	12500000	35.19
	LG2	12500000	13000000	36.59
	LG2	13000000	13500000	34.82
	LG2	13500000	14000000	33.96
	LG2	14000000	14500000	37.99
	LG2	14500000	15000000	38.19
	LG2	15000000	15500000	34.61
	LG2	15500000	16000000	32.93
	LG2	16000000	16500000	33.23
	LG2	16500000	16719668	30.15
	LG20	0	500000	31.77
	LG20	500000	1000000	37.47
	LG20	1000000	1500000	36.23
	LG20	1500000	2000000	39.62
	LG20	2000000	2500000	34.57
	LG20	2500000	3000000	32.41
	LG20	3000000	3500000	35.53
	LG20	3500000	4000000	34.3
	LG20	4000000	4500000	36.48
	LG20	4500000	5000000	36.13
	LG20	5000000	5500000	36.34
	LG20	5500000	6000000	33.41
	LG20	6000000	6500000	36.89
	LG20	6500000	7000000	38.06
	LG20	7000000	7500000	37.02
	LG20	7500000	8000000	35.7
	LG20	8000000	8500000	35.92
	LG20	8500000	9000000	34.74
	LG20	9000000	9500000	33.89
	LG20	9500000	10000000	34.31
	LG20	10000000	10500000	35.3
	LG20	10500000	11000000	36.17
	LG20	11000000	11500000	30.35
	LG20	11500000	12000000	34.5
	LG20	12000000	12500000	36.03
	LG20	12500000	13000000	40.76
	LG20	13000000	13500000	37.67
	LG20	13500000	14000000	35.12
	LG20	14000000	14500000	33.08
	LG20	14500000	15000000	36.21
	LG20	15000000	15500000	34.98
	LG20	15500000	16000000	35.91
	LG20	16000000	16500000	37.78
	LG20	16500000	17000000	34.92
	LG20	17000000	17500000	35.62
	LG20	17500000	18000000	38.44
	LG20	18000000	18500000	33.35
	LG20	18500000	19000000	39.03
	LG20	19000000	19500000	38.17
	LG20	19500000	20000000	36.08
	LG20	20000000	20500000	36.03
	LG20	20500000	21000000	39.79
	LG20	21000000	21500000	30.99
	LG20	21500000	22000000	28.38
	LG20	22000000	22500000	36.43
	LG20	22500000	23000000	38.51
	LG20	23000000	23500000	36.8
	LG20	23500000	24000000	36.06
	LG20	24000000	24500000	33.92
	LG20	24500000	25000000	34.06
	LG20	25000000	25500000	33.45
	LG20	25500000	26000000	37.28
	LG20	26000000	26500000	35.74
	LG20	26500000	27000000	33.54
	LG20	27000000	27500000	34.83
	LG20	27500000	28000000	34.19
	LG20	28000000	28500000	33.53
	LG20	28500000	29000000	36.46
	LG20	29000000	29500000	38.46
	LG20	29500000	30000000	32.39
	LG20	30000000	30500000	33.63
	LG20	30500000	31000000	35.18
	LG20	31000000	31500000	33.93
	LG20	31500000	32000000	37.17
	LG20	32000000	32500000	33.6
	LG20	32500000	33000000	36.84
	LG20	33000000	33500000	36.64
	LG20	33500000	34000000	33.65
	LG20	34000000	34500000	37.82
	LG20	34500000	35000000	41.03
	LG20	35000000	35335268	35.16
	LG21	0	500000	39.27
	LG21	500000	1000000	36.66
	LG21	1000000	1500000	34.85
	LG21	1500000	2000000	37.11
	LG21	2000000	2500000	33.48
	LG21	2500000	3000000	34.33
	LG21	3000000	3500000	40.46
	LG21	3500000	3572971	35.27
	LG22	0	500000	40.07
	LG22	500000	1000000	40.17
	LG22	1000000	1500000	35.3
	LG22	1500000	2000000	34.34
	LG22	2000000	2500000	34.51
	LG22	2500000	3000000	34.34
	LG22	3000000	3500000	34.78
	LG22	3500000	4000000	36.71
	LG22	4000000	4500000	36.35
	LG22	4500000	5000000	34.45
	LG22	5000000	5500000	36.58
	LG22	5500000	6000000	33.76
	LG22	6000000	6500000	34.81
	LG22	6500000	7000000	35.71
	LG22	7000000	7500000	38.54
	LG22	7500000	8000000	34.56
	LG22	8000000	8500000	35.26
	LG22	8500000	9000000	39.17
	LG22	9000000	9500000	39.14
	LG22	9500000	10000000	36.92
	LG22	10000000	10500000	34.03
	LG22	10500000	11000000	32.89
	LG22	11000000	11500000	39.74
	LG22	11500000	12000000	35.94
	LG22	12000000	12500000	41.03
	LG22	12500000	13000000	36.05
	LG22	13000000	13500000	36.05
	LG22	13500000	14000000	34.67
	LG22	14000000	14500000	37.02
	LG22	14500000	15000000	37.66
	LG22	15000000	15500000	37.8
	LG22	15500000	15721327	32.58
	LG23	0	500000	34.15
	LG23	500000	1000000	32.43
	LG23	1000000	1500000	32.28
	LG23	1500000	2000000	34.71
	LG23	2000000	2500000	32.17
	LG23	2500000	3000000	35.96
	LG23	3000000	3500000	36.2
	LG23	3500000	4000000	38.14
	LG23	4000000	4500000	39.01
	LG23	4500000	5000000	36.46
	LG23	5000000	5500000	35.06
	LG23	5500000	6000000	37.19
	LG23	6000000	6500000	36.47
	LG23	6500000	7000000	31.09
	LG23	7000000	7500000	34.59
	LG23	7500000	8000000	34.17
	LG23	8000000	8001244	39.79
	LG24	0	500000	34.07
	LG24	500000	1000000	34.24
	LG24	1000000	1500000	37.79
	LG24	1500000	2000000	37.47
	LG24	2000000	2500000	34.8
	LG24	2500000	3000000	35.78
	LG24	3000000	3500000	36.16
	LG24	3500000	4000000	36.7
	LG24	4000000	4500000	35.7
	LG24	4500000	5000000	37.61
	LG24	5000000	5500000	35.61
	LG24	5500000	6000000	35.14
	LG24	6000000	6500000	32.59
	LG24	6500000	7000000	38.59
	LG24	7000000	7500000	35.3
	LG24	7500000	8000000	33.73
	LG24	8000000	8500000	32.68
	LG24	8500000	9000000	33.48
	LG24	9000000	9500000	33.8
	LG24	9500000	10000000	37.98
	LG24	10000000	10500000	34.06
	LG24	10500000	11000000	34.15
	LG24	11000000	11500000	33.6
	LG24	11500000	12000000	32.21
	LG24	12000000	12500000	32.97
	LG24	12500000	13000000	34.07
	LG24	13000000	13500000	35.65
	LG24	13500000	14000000	33.89
	LG24	14000000	14500000	33.92
	LG24	14500000	15000000	34.26
	LG24	15000000	15500000	33.02
	LG24	15500000	16000000	33.4
	LG24	16000000	16500000	37.71
	LG24	16500000	17000000	33.8
	LG24	17000000	17500000	34.04
	LG24	17500000	18000000	34.68
	LG24	18000000	18500000	33.57
	LG24	18500000	19000000	37.11
	LG24	19000000	19500000	35.24
	LG24	19500000	20000000	36.73
	LG24	20000000	20500000	36.49
	LG24	20500000	21000000	35.69
	LG24	21000000	21500000	38.8
	LG24	21500000	22000000	34.15
	LG24	22000000	22500000	35.8
	LG24	22500000	23000000	34.47
	LG24	23000000	23500000	35.28
	LG24	23500000	24000000	34.88
	LG24	24000000	24500000	37.21
	LG24	24500000	25000000	36.82
	LG24	25000000	25500000	33.44
	LG24	25500000	26000000	36.58
	LG24	26000000	26500000	38.69
	LG24	26500000	27000000	35.15
	LG24	27000000	27500000	33.02
	LG24	27500000	28000000	39.5
	LG24	28000000	28500000	36.25
	LG24	28500000	29000000	34.51
	LG24	29000000	29500000	35.66
	LG24	29500000	30000000	35.22
	LG24	30000000	30500000	39.29
	LG24	30500000	31000000	39.95
	LG24	31000000	31500000	35.27
	LG24	31500000	32000000	37.08
	LG24	32000000	32142749	33.6
	LG25	0	500000	36.97
	LG25	500000	1000000	35.77
	LG25	1000000	1500000	40.17
	LG25	1500000	2000000	36.45
	LG25	2000000	2500000	33.56
	LG25	2500000	3000000	35.84
	LG25	3000000	3500000	36.66
	LG25	3500000	4000000	37.49
	LG25	4000000	4500000	34.78
	LG25	4500000	5000000	34.39
	LG25	5000000	5500000	34.95
	LG25	5500000	6000000	34.2
	LG25	6000000	6500000	38.61
	LG25	6500000	7000000	37.38
	LG25	7000000	7500000	35.28
	LG25	7500000	8000000	35.54
	LG25	8000000	8500000	37.13
	LG25	8500000	9000000	39.18
	LG25	9000000	9500000	35.24
	LG25	9500000	10000000	36.54
	LG25	10000000	10500000	37.6
	LG25	10500000	11000000	36.83
	LG25	11000000	11500000	32.98
	LG25	11500000	12000000	33.6
	LG25	12000000	12500000	33.46
	LG25	12500000	13000000	34.99
	LG25	13000000	13500000	34.24
	LG25	13500000	14000000	35.1
	LG25	14000000	14500000	35.02
	LG25	14500000	15000000	37.07
	LG25	15000000	15500000	34.21
	LG25	15500000	16000000	35.43
	LG25	16000000	16500000	36.92
	LG25	16500000	17000000	38.63
	LG25	17000000	17500000	34.89
	LG25	17500000	18000000	35.13
	LG25	18000000	18500000	37.21
	LG25	18500000	19000000	31.29
	LG25	19000000	19500000	41.11
	LG25	19500000	20000000	36.15
	LG25	20000000	20500000	34.96
	LG25	20500000	21000000	34.36
	LG25	21000000	21500000	35.88
	LG25	21500000	22000000	40.38
	LG25	22000000	22500000	35.81
	LG25	22500000	23000000	36.75
	LG25	23000000	23500000	40.02
	LG25	23500000	24000000	36.01
	LG25	24000000	24500000	38.99
	LG25	24500000	25000000	35.84
	LG25	25000000	25500000	42.86
	LG25	25500000	26000000	34.52
	LG25	26000000	26500000	34.5
	LG25	26500000	27000000	33.4
	LG25	27000000	27500000	31.22
	LG25	27500000	28000000	41.48
	LG25	28000000	28500000	39.29
	LG25	28500000	29000000	39.21
	LG25	29000000	29500000	38.21
	LG25	29500000	30000000	33.73
	LG25	30000000	30500000	32.28
	LG25	30500000	31000000	33.67
	LG25	31000000	31500000	41.32
	LG25	31500000	32000000	32.13
	LG25	32000000	32500000	34.17
	LG25	32500000	33000000	35.45
	LG25	33000000	33500000	34.87
	LG25	33500000	34000000	32.52
	LG25	34000000	34500000	32.8
	LG25	34500000	35000000	37.61
	LG25	35000000	35500000	35.58
	LG25	35500000	36000000	37.99
	LG25	36000000	36500000	35.53
	LG25	36500000	37000000	38.45
	LG25	37000000	37500000	36.62
	LG25	37500000	38000000	36.52
	LG25	38000000	38500000	32.96
	LG25	38500000	39000000	31.41
	LG25	39000000	39500000	35.26
	LG25	39500000	40000000	33.28
	LG25	40000000	40500000	33.37
	LG25	40500000	41000000	31.75
	LG25	41000000	41500000	34.01
	LG25	41500000	42000000	33.75
	LG25	42000000	42500000	34.53
	LG25	42500000	43000000	41.18
	LG25	43000000	43500000	37.24
	LG25	43500000	44000000	38.53
	LG25	44000000	44500000	39.3
	LG25	44500000	45000000	36.88
	LG25	45000000	45500000	39.73
	LG25	45500000	46000000	37.81
	LG25	46000000	46500000	34.02
	LG25	46500000	47000000	33.57
	LG25	47000000	47500000	36.89
	LG25	47500000	48000000	38.2
	LG25	48000000	48500000	38.81
	LG25	48500000	48751593	29.69
	LG26	0	500000	36.64
	LG26	500000	1000000	35.17
	LG26	1000000	1500000	34.1
	LG26	1500000	2000000	34.34
	LG26	2000000	2500000	38.42
	LG26	2500000	3000000	30.75
	LG26	3000000	3500000	36.82
	LG26	3500000	4000000	33.78
	LG26	4000000	4500000	35.49
	LG26	4500000	5000000	35.11
	LG26	5000000	5500000	34.7
	LG26	5500000	6000000	34.38
	LG26	6000000	6500000	33.84
	LG26	6500000	7000000	34.29
	LG26	7000000	7500000	33.73
	LG26	7500000	8000000	36.43
	LG26	8000000	8500000	35.92
	LG26	8500000	9000000	34.07
	LG26	9000000	9500000	36.55
	LG26	9500000	10000000	38.15
	LG26	10000000	10500000	32.7
	LG26	10500000	11000000	30.48
	LG26	11000000	11500000	31.83
	LG26	11500000	12000000	34.54
	LG26	12000000	12500000	33.63
	LG26	12500000	13000000	33.33
	LG26	13000000	13500000	37.38
	LG26	13500000	14000000	33.37
	LG26	14000000	14500000	34.89
	LG26	14500000	15000000	32.28
	LG26	15000000	15500000	31.32
	LG26	15500000	16000000	37.77
	LG26	16000000	16500000	35.41
	LG26	16500000	17000000	36.94
	LG26	17000000	17500000	34.22
	LG26	17500000	18000000	40.78
	LG26	18000000	18500000	37.32
	LG26	18500000	19000000	36
	LG26	19000000	19500000	39.28
	LG26	19500000	20000000	36.81
	LG26	20000000	20500000	37.14
	LG26	20500000	21000000	33.32
	LG26	21000000	21500000	37.43
	LG26	21500000	22000000	35.79
	LG26	22000000	22500000	33.08
	LG26	22500000	23000000	36.23
	LG26	23000000	23500000	31.91
	LG26	23500000	24000000	39.72
	LG26	24000000	24500000	42.2
	LG26	24500000	25000000	34.23
	LG26	25000000	25500000	34.95
	LG26	25500000	26000000	36.33
	LG26	26000000	26500000	39.82
	LG26	26500000	27000000	38.2
	LG26	27000000	27500000	33.16
	LG26	27500000	28000000	34.13
	LG26	28000000	28500000	38.57
	LG26	28500000	29000000	33.92
	LG26	29000000	29500000	35.1
	LG26	29500000	30000000	35.53
	LG26	30000000	30086496	38.31
	LG27	0	500000	34.4
	LG27	500000	1000000	36.19
	LG27	1000000	1500000	34.07
	LG27	1500000	2000000	38.54
	LG27	2000000	2500000	34.99
	LG27	2500000	3000000	37.27
	LG27	3000000	3500000	34.02
	LG27	3500000	4000000	37.16
	LG27	4000000	4500000	32.9
	LG27	4500000	5000000	33.05
	LG27	5000000	5500000	34.28
	LG27	5500000	6000000	35.73
	LG27	6000000	6500000	39.96
	LG27	6500000	7000000	34.73
	LG27	7000000	7500000	34.25
	LG27	7500000	8000000	37.28
	LG27	8000000	8500000	34.72
	LG27	8500000	9000000	35.13
	LG27	9000000	9500000	37.55
	LG27	9500000	10000000	34.29
	LG27	10000000	10500000	32.58
	LG27	10500000	11000000	37.16
	LG27	11000000	11500000	35.98
	LG27	11500000	12000000	34.17
	LG27	12000000	12500000	33.74
	LG27	12500000	13000000	36.6
	LG27	13000000	13500000	34.1
	LG27	13500000	14000000	37.37
	LG27	14000000	14500000	36.39
	LG27	14500000	15000000	33.2
	LG27	15000000	15500000	38.19
	LG27	15500000	16000000	33.69
	LG27	16000000	16500000	35.34
	LG27	16500000	17000000	35.52
	LG27	17000000	17500000	35.42
	LG27	17500000	18000000	36.15
	LG27	18000000	18500000	32.69
	LG27	18500000	19000000	37.55
	LG27	19000000	19500000	36.08
	LG27	19500000	20000000	36.3
	LG27	20000000	20500000	39.49
	LG27	20500000	21000000	37.13
	LG27	21000000	21500000	36.11
	LG27	21500000	22000000	32.34
	LG27	22000000	22500000	32.6
	LG27	22500000	23000000	32.79
	LG27	23000000	23500000	34.82
	LG27	23500000	24000000	34.89
	LG27	24000000	24500000	39.05
	LG27	24500000	25000000	34.57
	LG27	25000000	25500000	41.12
	LG27	25500000	26000000	35.32
	LG27	26000000	26500000	33.04
	LG27	26500000	27000000	31.25
	LG27	27000000	27500000	40.56
	LG27	27500000	28000000	34.9
	LG27	28000000	28500000	35.74
	LG27	28500000	29000000	33.14
	LG27	29000000	29500000	39.13
	LG27	29500000	30000000	37.84
	LG27	30000000	30500000	40.17
	LG27	30500000	31000000	40.71
	LG27	31000000	31500000	34.71
	LG27	31500000	32000000	34.57
	LG27	32000000	32500000	36.04
	LG27	32500000	33000000	34.81
	LG27	33000000	33500000	38.39
	LG27	33500000	34000000	36.66
	LG27	34000000	34500000	36.49
	LG27	34500000	35000000	36.33
	LG27	35000000	35500000	36.27
	LG27	35500000	36000000	36.8
	LG27	36000000	36500000	38.79
	LG27	36500000	37000000	39.04
	LG27	37000000	37500000	36.95
	LG27	37500000	38000000	36.14
	LG27	38000000	38500000	35.63
	LG27	38500000	39000000	33.58
	LG27	39000000	39500000	39.95
	LG27	39500000	39677014	37.82
	LG28	0	500000	36.49
	LG28	500000	1000000	38.08
	LG28	1000000	1500000	35.72
	LG28	1500000	2000000	37.73
	LG28	2000000	2500000	33.08
	LG28	2500000	3000000	35.55
	LG28	3000000	3500000	34.42
	LG28	3500000	4000000	34.28
	LG28	4000000	4500000	32.5
	LG28	4500000	5000000	35.13
	LG28	5000000	5500000	33.82
	LG28	5500000	6000000	34.49
	LG28	6000000	6500000	35.54
	LG28	6500000	7000000	36.73
	LG28	7000000	7500000	35.99
	LG28	7500000	8000000	34.14
	LG28	8000000	8500000	32.77
	LG28	8500000	9000000	35.15
	LG28	9000000	9500000	35.48
	LG28	9500000	10000000	41.35
	LG28	10000000	10500000	31.34
	LG28	10500000	11000000	32.21
	LG28	11000000	11500000	33.4
	LG28	11500000	12000000	36.56
	LG28	12000000	12500000	37.12
	LG28	12500000	13000000	34.16
	LG28	13000000	13500000	32.94
	LG28	13500000	14000000	39.51
	LG28	14000000	14500000	39.24
	LG28	14500000	15000000	31.83
	LG28	15000000	15500000	32.42
	LG28	15500000	16000000	33.03
	LG28	16000000	16500000	35.64
	LG28	16500000	17000000	32.25
	LG28	17000000	17500000	33.15
	LG28	17500000	18000000	29.01
	LG28	18000000	18500000	30.89
	LG28	18500000	19000000	36.11
	LG28	19000000	19500000	36.78
	LG28	19500000	20000000	35.03
	LG28	20000000	20500000	29.79
	LG28	20500000	21000000	33.47
	LG28	21000000	21500000	33.59
	LG28	21500000	22000000	35.19
	LG28	22000000	22500000	37.67
	LG28	22500000	23000000	32.18
	LG28	23000000	23500000	35.83
	LG28	23500000	24000000	36.24
	LG28	24000000	24500000	35.59
	LG28	24500000	25000000	36.11
	LG28	25000000	25500000	36.58
	LG28	25500000	26000000	33.87
	LG28	26000000	26500000	33.75
	LG28	26500000	27000000	40.41
	LG28	27000000	27500000	35.44
	LG28	27500000	28000000	35.7
	LG28	28000000	28500000	36.35
	LG28	28500000	29000000	34.05
	LG28	29000000	29500000	36.69
	LG28	29500000	30000000	36.97
	LG28	30000000	30500000	36.05
	LG28	30500000	31000000	37.51
	LG28	31000000	31500000	32.94
	LG28	31500000	32000000	34.22
	LG28	32000000	32500000	36.44
	LG28	32500000	33000000	40.63
	LG28	33000000	33500000	34.59
	LG28	33500000	34000000	34.59
	LG28	34000000	34500000	40.07
	LG28	34500000	35000000	36.67
	LG28	35000000	35500000	33.3
	LG28	35500000	36000000	34.93
	LG28	36000000	36500000	35.5
	LG28	36500000	37000000	38.74
	LG28	37000000	37500000	34.05
	LG28	37500000	38000000	34.36
	LG28	38000000	38500000	40.27
	LG28	38500000	39000000	31.1
	LG28	39000000	39500000	31.98
	LG28	39500000	40000000	36.08
	LG28	40000000	40500000	34.72
	LG28	40500000	41000000	34.46
	LG28	41000000	41500000	31.79
	LG28	41500000	42000000	35.45
	LG28	42000000	42500000	33.21
	LG28	42500000	43000000	34.1
	LG28	43000000	43500000	35.51
	LG28	43500000	43658239	47.22
	LG29	0	500000	34.23
	LG29	500000	1000000	33.54
	LG29	1000000	1500000	34.1
	LG29	1500000	2000000	35.46
	LG29	2000000	2500000	34.93
	LG29	2500000	3000000	43.84
	LG29	3000000	3500000	35.32
	LG29	3500000	4000000	32.97
	LG29	4000000	4500000	32.78
	LG29	4500000	5000000	34.47
	LG29	5000000	5500000	33.93
	LG29	5500000	6000000	36.24
	LG29	6000000	6500000	34.83
	LG29	6500000	7000000	35.73
	LG29	7000000	7500000	33.67
	LG29	7500000	8000000	34.46
	LG29	8000000	8500000	33.56
	LG29	8500000	9000000	35.27
	LG29	9000000	9500000	37.3
	LG29	9500000	10000000	37.61
	LG29	10000000	10500000	38.65
	LG29	10500000	11000000	37.95
	LG29	11000000	11500000	34.52
	LG29	11500000	12000000	39.61
	LG29	12000000	12500000	39.38
	LG29	12500000	13000000	35.73
	LG29	13000000	13500000	34.25
	LG29	13500000	14000000	40.32
	LG29	14000000	14500000	34.11
	LG29	14500000	15000000	35.47
	LG29	15000000	15500000	36.81
	LG29	15500000	16000000	35.55
	LG29	16000000	16500000	36.01
	LG29	16500000	17000000	36.08
	LG29	17000000	17500000	35.71
	LG29	17500000	18000000	32.79
	LG29	18000000	18500000	33.44
	LG29	18500000	19000000	31.97
	LG29	19000000	19500000	35.91
	LG29	19500000	20000000	32.83
	LG29	20000000	20500000	35.07
	LG29	20500000	21000000	36.95
	LG29	21000000	21500000	38.8
	LG29	21500000	22000000	30.73
	LG29	22000000	22500000	33.96
	LG29	22500000	23000000	36.62
	LG29	23000000	23500000	36.08
	LG29	23500000	24000000	36.37
	LG29	24000000	24500000	33.98
	LG29	24500000	25000000	35.12
	LG29	25000000	25500000	34.6
	LG29	25500000	26000000	36.46
	LG29	26000000	26500000	32.85
	LG29	26500000	27000000	35.52
	LG29	27000000	27500000	37.77
	LG29	27500000	28000000	35.35
	LG29	28000000	28500000	34.83
	LG29	28500000	29000000	37.83
	LG29	29000000	29500000	35.91
	LG29	29500000	30000000	34.84
	LG29	30000000	30500000	35.12
	LG29	30500000	31000000	36.07
	LG29	31000000	31500000	34.5
	LG29	31500000	32000000	34.52
	LG29	32000000	32500000	40.52
	LG29	32500000	33000000	35.22
	LG29	33000000	33500000	35.39
	LG29	33500000	34000000	38.83
	LG29	34000000	34500000	35.25
	LG29	34500000	35000000	37.49
	LG29	35000000	35500000	35.73
	LG29	35500000	36000000	37.88
	LG29	36000000	36500000	39.76
	LG29	36500000	37000000	34.81
	LG29	37000000	37500000	38.15
	LG29	37500000	38000000	33.33
	LG29	38000000	38500000	37.56
	LG29	38500000	39000000	34.95
	LG29	39000000	39500000	38.05
	LG29	39500000	40000000	34.77
	LG29	40000000	40500000	34.92
	LG29	40500000	41000000	37.5
	LG29	41000000	41500000	32.83
	LG29	41500000	42000000	33.75
	LG29	42000000	42500000	38.95
	LG29	42500000	43000000	32.59
	LG29	43000000	43500000	33.59
	LG29	43500000	44000000	38.91
	LG29	44000000	44455973	33.93
	LG3	0	500000	35.62
	LG3	500000	1000000	36.54
	LG3	1000000	1500000	37.91
	LG3	1500000	2000000	37.44
	LG3	2000000	2500000	37.13
	LG3	2500000	3000000	37.42
	LG3	3000000	3500000	33.64
	LG3	3500000	4000000	32.15
	LG3	4000000	4500000	31.02
	LG3	4500000	5000000	35.84
	LG3	5000000	5500000	37.59
	LG3	5500000	6000000	34.6
	LG3	6000000	6500000	35.8
	LG3	6500000	7000000	39.24
	LG3	7000000	7500000	38.51
	LG3	7500000	8000000	38.87
	LG3	8000000	8500000	36.85
	LG3	8500000	9000000	34.7
	LG3	9000000	9500000	37.01
	LG3	9500000	10000000	38.66
	LG3	10000000	10500000	32.72
	LG3	10500000	11000000	33.56
	LG3	11000000	11500000	35.79
	LG3	11500000	12000000	36.44
	LG3	12000000	12500000	38.31
	LG3	12500000	13000000	36.48
	LG3	13000000	13500000	35.05
	LG3	13500000	14000000	38.15
	LG3	14000000	14500000	38.82
	LG3	14500000	15000000	38.79
	LG3	15000000	15500000	36.11
	LG3	15500000	16000000	33.16
	LG3	16000000	16500000	34.7
	LG3	16500000	17000000	33.43
	LG3	17000000	17500000	36.3
	LG3	17500000	18000000	37.5
	LG3	18000000	18500000	37.62
	LG3	18500000	19000000	33.98
	LG3	19000000	19500000	32.73
	LG3	19500000	20000000	35.08
	LG3	20000000	20500000	35.45
	LG3	20500000	21000000	37.23
	LG3	21000000	21500000	34.7
	LG3	21500000	22000000	38.24
	LG3	22000000	22500000	36.29
	LG3	22500000	23000000	35.75
	LG3	23000000	23500000	34.59
	LG3	23500000	24000000	36.15
	LG3	24000000	24500000	36.42
	LG3	24500000	25000000	35.38
	LG3	25000000	25500000	36.08
	LG3	25500000	26000000	32.4
	LG3	26000000	26500000	32.7
	LG3	26500000	27000000	39.08
	LG3	27000000	27500000	37.78
	LG3	27500000	28000000	37.75
	LG3	28000000	28500000	35.83
	LG3	28500000	29000000	33.24
	LG3	29000000	29500000	34.92
	LG3	29500000	30000000	38.59
	LG3	30000000	30500000	36.14
	LG3	30500000	31000000	38.05
	LG3	31000000	31500000	35.75
	LG3	31500000	32000000	32.38
	LG3	32000000	32500000	36.22
	LG3	32500000	33000000	32.95
	LG3	33000000	33500000	32.16
	LG3	33500000	34000000	35.81
	LG3	34000000	34500000	38.09
	LG3	34500000	35000000	33.83
	LG3	35000000	35500000	37.6
	LG3	35500000	36000000	36.55
	LG3	36000000	36500000	37.1
	LG3	36500000	37000000	35.84
	LG3	37000000	37500000	38.61
	LG3	37500000	38000000	36.7
	LG3	38000000	38500000	33.73
	LG3	38500000	39000000	35.72
	LG3	39000000	39500000	35.9
	LG3	39500000	40000000	35.21
	LG3	40000000	40500000	36.88
	LG3	40500000	41000000	36.86
	LG3	41000000	41500000	36.98
	LG3	41500000	42000000	37.26
	LG3	42000000	42500000	33.05
	LG3	42500000	43000000	36.76
	LG3	43000000	43500000	34.27
	LG3	43500000	44000000	37.52
	LG3	44000000	44500000	34.79
	LG3	44500000	45000000	34.11
	LG3	45000000	45500000	31.54
	LG3	45500000	46000000	38.97
	LG3	46000000	46500000	36.67
	LG3	46500000	47000000	37.7
	LG3	47000000	47500000	34.75
	LG3	47500000	48000000	33.52
	LG3	48000000	48500000	34.39
	LG3	48500000	49000000	33.94
	LG3	49000000	49500000	34.59
	LG3	49500000	50000000	35.03
	LG3	50000000	50500000	36.08
	LG3	50500000	51000000	35.15
	LG3	51000000	51500000	37.56
	LG3	51500000	52000000	33.64
	LG3	52000000	52500000	36.06
	LG3	52500000	53000000	32.62
	LG3	53000000	53500000	29.12
	LG3	53500000	54000000	37.18
	LG3	54000000	54500000	37.29
	LG3	54500000	55000000	36.67
	LG3	55000000	55500000	33.54
	LG3	55500000	56000000	34.73
	LG3	56000000	56500000	33.61
	LG3	56500000	57000000	37.2
	LG3	57000000	57500000	34.56
	LG3	57500000	58000000	37.84
	LG3	58000000	58500000	38
	LG3	58500000	59000000	38.97
	LG3	59000000	59500000	37.21
	LG3	59500000	60000000	35.4
	LG3	60000000	60500000	36.79
	LG3	60500000	61000000	35.3
	LG3	61000000	61500000	37.33
	LG3	61500000	62000000	36.21
	LG3	62000000	62500000	32.08
	LG3	62500000	63000000	37.38
	LG3	63000000	63500000	35.84
	LG3	63500000	64000000	36.51
	LG3	64000000	64500000	36.67
	LG3	64500000	65000000	36.46
	LG3	65000000	65500000	37.33
	LG3	65500000	66000000	36.57
	LG3	66000000	66465400	37.69
	LG30	0	500000	43.23
	LG30	500000	1000000	34.58
	LG30	1000000	1500000	36.48
	LG30	1500000	2000000	35.64
	LG30	2000000	2500000	33.17
	LG30	2500000	3000000	37.68
	LG30	3000000	3500000	36.58
	LG30	3500000	4000000	31.53
	LG30	4000000	4500000	36.9
	LG30	4500000	5000000	35.49
	LG30	5000000	5500000	36.22
	LG30	5500000	6000000	33.8
	LG30	6000000	6500000	34.13
	LG30	6500000	7000000	35.5
	LG30	7000000	7500000	36.07
	LG30	7500000	8000000	32.13
	LG30	8000000	8500000	34.01
	LG30	8500000	9000000	35.18
	LG30	9000000	9500000	39.98
	LG30	9500000	10000000	37.44
	LG30	10000000	10500000	32.58
	LG30	10500000	11000000	36.14
	LG30	11000000	11500000	31.59
	LG30	11500000	12000000	38.54
	LG30	12000000	12500000	36.78
	LG30	12500000	13000000	30.54
	LG30	13000000	13500000	32.72
	LG30	13500000	14000000	34.83
	LG30	14000000	14500000	36.13
	LG30	14500000	15000000	36.92
	LG30	15000000	15500000	36.1
	LG30	15500000	16000000	35.56
	LG30	16000000	16500000	36.95
	LG30	16500000	17000000	37.27
	LG30	17000000	17500000	32.23
	LG30	17500000	18000000	34.8
	LG30	18000000	18500000	38.73
	LG30	18500000	19000000	37.18
	LG30	19000000	19500000	37.84
	LG30	19500000	20000000	36.44
	LG30	20000000	20500000	33.51
	LG30	20500000	21000000	36.38
	LG30	21000000	21500000	33.87
	LG30	21500000	21955514	38.84
	LG31	0	500000	35.49
	LG31	500000	1000000	35.37
	LG31	1000000	1500000	36.32
	LG31	1500000	2000000	39.22
	LG31	2000000	2500000	39.35
	LG31	2500000	3000000	32.28
	LG31	3000000	3500000	35.55
	LG31	3500000	4000000	38.1
	LG31	4000000	4500000	37.29
	LG31	4500000	5000000	35.04
	LG31	5000000	5500000	37.5
	LG31	5500000	6000000	36.79
	LG31	6000000	6500000	38.03
	LG31	6500000	7000000	34.43
	LG31	7000000	7500000	35.82
	LG31	7500000	8000000	34.02
	LG31	8000000	8500000	43.81
	LG31	8500000	9000000	39.45
	LG31	9000000	9500000	34.43
	LG31	9500000	10000000	38.68
	LG31	10000000	10500000	35.95
	LG31	10500000	11000000	32.64
	LG31	11000000	11500000	35.84
	LG31	11500000	12000000	33.54
	LG31	12000000	12500000	35.14
	LG31	12500000	13000000	35.93
	LG31	13000000	13500000	34.38
	LG31	13500000	14000000	37.28
	LG31	14000000	14500000	38.87
	LG31	14500000	15000000	36.5
	LG31	15000000	15500000	33.75
	LG31	15500000	16000000	34.66
	LG31	16000000	16500000	34.11
	LG31	16500000	17000000	37.75
	LG31	17000000	17500000	40.74
	LG31	17500000	18000000	38.05
	LG31	18000000	18500000	31.65
	LG31	18500000	19000000	33.36
	LG31	19000000	19500000	35.12
	LG31	19500000	20000000	32.83
	LG31	20000000	20500000	39.29
	LG31	20500000	21000000	38.62
	LG31	21000000	21500000	41.55
	LG31	21500000	22000000	34.83
	LG31	22000000	22500000	36.22
	LG31	22500000	23000000	36.67
	LG31	23000000	23500000	36.85
	LG31	23500000	24000000	34.9
	LG31	24000000	24500000	35.36
	LG31	24500000	25000000	36.27
	LG31	25000000	25500000	37.31
	LG31	25500000	26000000	33.72
	LG31	26000000	26500000	37.1
	LG31	26500000	27000000	32.78
	LG31	27000000	27500000	29.29
	LG31	27500000	28000000	33.23
	LG31	28000000	28500000	35.57
	LG31	28500000	29000000	36.46
	LG31	29000000	29500000	37.91
	LG31	29500000	30000000	32.24
	LG31	30000000	30500000	33.68
	LG31	30500000	31000000	35.57
	LG31	31000000	31500000	32.09
	LG31	31500000	32000000	34.71
	LG31	32000000	32500000	36.12
	LG31	32500000	33000000	37.51
	LG31	33000000	33500000	33.95
	LG31	33500000	34000000	38.92
	LG31	34000000	34500000	40.2
	LG31	34500000	35000000	34.46
	LG31	35000000	35500000	34.25
	LG31	35500000	36000000	38.13
	LG31	36000000	36500000	36.95
	LG31	36500000	37000000	37.1
	LG31	37000000	37500000	35.88
	LG31	37500000	38000000	33.71
	LG31	38000000	38500000	37.48
	LG31	38500000	39000000	37.53
	LG31	39000000	39500000	33.23
	LG31	39500000	40000000	35.6
	LG31	40000000	40500000	35.03
	LG31	40500000	41000000	40.08
	LG31	41000000	41500000	33.55
	LG31	41500000	42000000	36.56
	LG31	42000000	42500000	39.09
	LG31	42500000	43000000	38.09
	LG31	43000000	43500000	38.73
	LG31	43500000	44000000	35.53
	LG31	44000000	44500000	35.61
	LG31	44500000	44805893	40.16
	LG32	0	500000	35.72
	LG32	500000	1000000	37.22
	LG32	1000000	1500000	35.89
	LG32	1500000	2000000	36
	LG32	2000000	2500000	36.66
	LG32	2500000	3000000	35.99
	LG32	3000000	3500000	34.21
	LG32	3500000	4000000	35.67
	LG32	4000000	4500000	40.55
	LG32	4500000	5000000	34.57
	LG32	5000000	5500000	35.76
	LG32	5500000	6000000	37.77
	LG32	6000000	6500000	34.77
	LG32	6500000	7000000	37.5
	LG32	7000000	7500000	34.85
	LG32	7500000	8000000	36.02
	LG32	8000000	8500000	35.98
	LG32	8500000	9000000	34.45
	LG32	9000000	9500000	36.14
	LG32	9500000	10000000	34.76
	LG32	10000000	10500000	35.22
	LG32	10500000	11000000	35
	LG32	11000000	11500000	32.15
	LG32	11500000	12000000	38.29
	LG32	12000000	12500000	36.92
	LG32	12500000	13000000	34.95
	LG32	13000000	13500000	33.91
	LG32	13500000	14000000	36.58
	LG32	14000000	14500000	38.62
	LG32	14500000	15000000	37.69
	LG32	15000000	15500000	35.86
	LG32	15500000	16000000	37.74
	LG32	16000000	16500000	35.8
	LG32	16500000	17000000	37.25
	LG32	17000000	17500000	37.11
	LG32	17500000	18000000	37.44
	LG32	18000000	18500000	37.65
	LG32	18500000	19000000	32.61
	LG32	19000000	19500000	39.53
	LG32	19500000	20000000	37.61
	LG32	20000000	20500000	36.6
	LG32	20500000	21000000	38.68
	LG32	21000000	21500000	36.61
	LG32	21500000	22000000	34.61
	LG32	22000000	22500000	35.15
	LG32	22500000	23000000	37.76
	LG32	23000000	23500000	35.88
	LG32	23500000	24000000	34.88
	LG32	24000000	24500000	34.43
	LG32	24500000	25000000	33.97
	LG32	25000000	25500000	44.56
	LG32	25500000	26000000	36.33
	LG32	26000000	26500000	34.48
	LG32	26500000	27000000	33.49
	LG32	27000000	27500000	34.92
	LG32	27500000	28000000	34.64
	LG32	28000000	28500000	37.61
	LG32	28500000	29000000	38.26
	LG32	29000000	29500000	39.38
	LG32	29500000	30000000	32.95
	LG32	30000000	30500000	32.87
	LG32	30500000	31000000	36.64
	LG32	31000000	31500000	37.4
	LG32	31500000	32000000	34.92
	LG32	32000000	32500000	35.09
	LG32	32500000	33000000	34.41
	LG32	33000000	33500000	36.57
	LG32	33500000	34000000	33.1
	LG32	34000000	34500000	36.49
	LG32	34500000	35000000	35.63
	LG32	35000000	35500000	33.29
	LG32	35500000	36000000	34.22
	LG32	36000000	36500000	34.16
	LG32	36500000	37000000	33.42
	LG32	37000000	37500000	32.83
	LG32	37500000	38000000	36.13
	LG32	38000000	38500000	34.37
	LG32	38500000	39000000	36.86
	LG32	39000000	39500000	35.31
	LG32	39500000	40000000	35.78
	LG32	40000000	40500000	32.38
	LG32	40500000	41000000	37.64
	LG32	41000000	41500000	34.07
	LG32	41500000	42000000	36.11
	LG32	42000000	42500000	36.17
	LG32	42500000	43000000	34.85
	LG32	43000000	43500000	35.4
	LG32	43500000	44000000	37.19
	LG32	44000000	44500000	36.96
	LG32	44500000	45000000	31.7
	LG32	45000000	45500000	36.3
	LG32	45500000	46000000	35.05
	LG32	46000000	46500000	34.65
	LG32	46500000	47000000	37.56
	LG32	47000000	47500000	36.6
	LG32	47500000	48000000	34.6
	LG32	48000000	48500000	33.51
	LG32	48500000	49000000	36.86
	LG32	49000000	49500000	34.98
	LG32	49500000	50000000	32.3
	LG32	50000000	50500000	37.33
	LG32	50500000	51000000	35.49
	LG32	51000000	51500000	34.91
	LG32	51500000	52000000	36.95
	LG32	52000000	52500000	35.03
	LG32	52500000	53000000	37.09
	LG32	53000000	53500000	38.26
	LG32	53500000	54000000	32.33
	LG32	54000000	54500000	34.04
	LG32	54500000	55000000	36.58
	LG32	55000000	55500000	35.82
	LG32	55500000	56000000	39.01
	LG32	56000000	56500000	46.41
	LG32	56500000	57000000	36.27
	LG32	57000000	57500000	34.35
	LG32	57500000	58000000	36.23
	LG32	58000000	58500000	34.63
	LG32	58500000	59000000	41.31
	LG32	59000000	59500000	38.29
	LG32	59500000	60000000	36.05
	LG32	60000000	60100041	35.01
	LG33	0	500000	36.97
	LG33	500000	1000000	34.99
	LG33	1000000	1500000	33.89
	LG33	1500000	2000000	34.39
	LG33	2000000	2500000	35.43
	LG33	2500000	3000000	36.17
	LG33	3000000	3500000	37.88
	LG33	3500000	4000000	33.39
	LG33	4000000	4500000	35.66
	LG33	4500000	5000000	36.41
	LG33	5000000	5500000	41.15
	LG33	5500000	6000000	36.83
	LG33	6000000	6500000	35.97
	LG33	6500000	7000000	37.99
	LG33	7000000	7500000	34.41
	LG33	7500000	8000000	43.82
	LG33	8000000	8500000	36.12
	LG33	8500000	9000000	33.01
	LG33	9000000	9500000	34.53
	LG33	9500000	10000000	37.87
	LG33	10000000	10500000	35.31
	LG33	10500000	11000000	34.87
	LG33	11000000	11500000	37.39
	LG33	11500000	12000000	37.26
	LG33	12000000	12500000	31.37
	LG33	12500000	13000000	35.2
	LG33	13000000	13500000	36.89
	LG33	13500000	14000000	36.56
	LG33	14000000	14500000	32.9
	LG33	14500000	15000000	35.23
	LG33	15000000	15500000	35.95
	LG33	15500000	16000000	35.72
	LG33	16000000	16500000	35.05
	LG33	16500000	17000000	38.07
	LG33	17000000	17500000	35.53
	LG33	17500000	18000000	34.27
	LG33	18000000	18500000	38.4
	LG33	18500000	19000000	40.25
	LG33	19000000	19500000	36.44
	LG33	19500000	20000000	30.58
	LG33	20000000	20500000	32.35
	LG33	20500000	21000000	36.13
	LG33	21000000	21500000	36.49
	LG33	21500000	21849204	35.91
	LG34	0	500000	37.3
	LG34	500000	1000000	32.38
	LG34	1000000	1500000	38.32
	LG34	1500000	2000000	34.38
	LG34	2000000	2500000	34.8
	LG34	2500000	3000000	36.64
	LG34	3000000	3500000	34.88
	LG34	3500000	4000000	37.77
	LG34	4000000	4500000	39.65
	LG34	4500000	5000000	33.89
	LG34	5000000	5500000	34.32
	LG34	5500000	6000000	36.59
	LG34	6000000	6500000	41.37
	LG34	6500000	7000000	36.56
	LG34	7000000	7500000	34.67
	LG34	7500000	8000000	36.09
	LG34	8000000	8500000	39.06
	LG34	8500000	9000000	38.88
	LG34	9000000	9500000	31.45
	LG34	9500000	10000000	36
	LG34	10000000	10500000	32.6
	LG34	10500000	11000000	33.11
	LG34	11000000	11500000	37.66
	LG34	11500000	12000000	32.49
	LG34	12000000	12500000	36.81
	LG34	12500000	13000000	33.91
	LG34	13000000	13500000	37.36
	LG34	13500000	14000000	31.31
	LG34	14000000	14500000	34.34
	LG34	14500000	15000000	33.13
	LG34	15000000	15500000	36.16
	LG34	15500000	16000000	33.76
	LG34	16000000	16500000	34.98
	LG34	16500000	17000000	38.25
	LG34	17000000	17500000	40.9
	LG34	17500000	18000000	34.14
	LG34	18000000	18500000	38.12
	LG34	18500000	19000000	31.75
	LG34	19000000	19500000	33.38
	LG34	19500000	20000000	33.8
	LG34	20000000	20500000	30.94
	LG34	20500000	21000000	35.62
	LG34	21000000	21500000	38.36
	LG34	21500000	22000000	35.53
	LG34	22000000	22500000	35.73
	LG34	22500000	23000000	31.72
	LG34	23000000	23500000	40.18
	LG34	23500000	24000000	40.13
	LG34	24000000	24500000	36.31
	LG34	24500000	25000000	36.14
	LG34	25000000	25500000	32.4
	LG34	25500000	26000000	36.88
	LG34	26000000	26500000	36.7
	LG34	26500000	27000000	38.14
	LG34	27000000	27500000	38.88
	LG34	27500000	28000000	38.51
	LG34	28000000	28500000	42.02
	LG34	28500000	29000000	37.21
	LG34	29000000	29500000	37.03
	LG34	29500000	30000000	36.9
	LG34	30000000	30500000	33.66
	LG34	30500000	31000000	32.75
	LG34	31000000	31500000	32.63
	LG34	31500000	32000000	43.94
	LG34	32000000	32500000	38.64
	LG34	32500000	33000000	36.39
	LG34	33000000	33500000	34.91
	LG34	33500000	34000000	35.5
	LG34	34000000	34500000	36.16
	LG34	34500000	35000000	33.94
	LG34	35000000	35500000	40.74
	LG34	35500000	36000000	42.05
	LG34	36000000	36500000	39.41
	LG34	36500000	37000000	38.67
	LG34	37000000	37011837	48.15
	LG35	0	500000	38.95
	LG35	500000	1000000	36.23
	LG35	1000000	1500000	35.47
	LG35	1500000	2000000	38.71
	LG35	2000000	2500000	31.82
	LG35	2500000	3000000	33.38
	LG35	3000000	3500000	33.16
	LG35	3500000	4000000	36.6
	LG35	4000000	4500000	34.77
	LG35	4500000	5000000	35.37
	LG35	5000000	5500000	36
	LG35	5500000	6000000	40.62
	LG35	6000000	6500000	37.22
	LG35	6500000	7000000	34.96
	LG35	7000000	7500000	37.2
	LG35	7500000	8000000	34.58
	LG35	8000000	8500000	37.14
	LG35	8500000	9000000	33.77
	LG35	9000000	9500000	33.35
	LG35	9500000	10000000	36.41
	LG35	10000000	10500000	38.27
	LG35	10500000	11000000	34.53
	LG35	11000000	11500000	35.99
	LG35	11500000	12000000	37.12
	LG35	12000000	12500000	36.02
	LG35	12500000	13000000	36.01
	LG35	13000000	13500000	34.66
	LG35	13500000	14000000	33.27
	LG35	14000000	14500000	35.24
	LG35	14500000	15000000	37.15
	LG35	15000000	15500000	37.57
	LG35	15500000	16000000	35.35
	LG35	16000000	16500000	34.23
	LG35	16500000	16919992	34.18
	LG36	0	500000	30.83
	LG36	500000	1000000	36.22
	LG36	1000000	1500000	33.92
	LG36	1500000	2000000	34.15
	LG36	2000000	2500000	38.53
	LG36	2500000	3000000	36.77
	LG36	3000000	3500000	34.88
	LG36	3500000	4000000	34.15
	LG36	4000000	4500000	31.26
	LG36	4500000	5000000	36.25
	LG36	5000000	5500000	35.17
	LG36	5500000	6000000	33.72
	LG36	6000000	6500000	35.65
	LG36	6500000	7000000	35.57
	LG36	7000000	7500000	35.94
	LG36	7500000	8000000	34.51
	LG36	8000000	8500000	45.21
	LG36	8500000	9000000	37.04
	LG36	9000000	9500000	38.51
	LG36	9500000	10000000	34.92
	LG36	10000000	10500000	33.93
	LG36	10500000	11000000	34.24
	LG36	11000000	11500000	33.52
	LG36	11500000	12000000	38.05
	LG36	12000000	12500000	33.16
	LG36	12500000	13000000	34.15
	LG36	13000000	13500000	34.06
	LG36	13500000	14000000	34.03
	LG36	14000000	14500000	32.81
	LG36	14500000	15000000	36.76
	LG36	15000000	15500000	37.78
	LG36	15500000	16000000	32.7
	LG36	16000000	16500000	36.95
	LG36	16500000	17000000	35.56
	LG36	17000000	17500000	37.64
	LG36	17500000	18000000	33.32
	LG36	18000000	18500000	34.98
	LG36	18500000	19000000	38.78
	LG36	19000000	19500000	34.58
	LG36	19500000	20000000	37.68
	LG36	20000000	20500000	33.79
	LG36	20500000	21000000	36.53
	LG36	21000000	21500000	32.15
	LG36	21500000	22000000	31.52
	LG36	22000000	22500000	33.36
	LG36	22500000	23000000	39.66
	LG36	23000000	23500000	31.89
	LG36	23500000	24000000	37.17
	LG36	24000000	24500000	36.97
	LG36	24500000	25000000	36.32
	LG36	25000000	25500000	31.54
	LG36	25500000	26000000	30.67
	LG36	26000000	26500000	38.69
	LG36	26500000	27000000	37.98
	LG36	27000000	27500000	33.48
	LG36	27500000	28000000	38.32
	LG36	28000000	28500000	34.34
	LG36	28500000	29000000	35.8
	LG36	29000000	29500000	34.04
	LG36	29500000	30000000	42.43
	LG36	30000000	30500000	35.53
	LG36	30500000	31000000	37.03
	LG36	31000000	31429309	40.01
	LG37	0	500000	35.43
	LG37	500000	1000000	35.23
	LG37	1000000	1500000	36.43
	LG37	1500000	2000000	35.17
	LG37	2000000	2500000	40.34
	LG37	2500000	3000000	35.67
	LG37	3000000	3500000	37.67
	LG37	3500000	4000000	34.71
	LG37	4000000	4500000	37.39
	LG37	4500000	5000000	33.91
	LG37	5000000	5500000	38.62
	LG37	5500000	6000000	35.12
	LG37	6000000	6500000	33.99
	LG37	6500000	7000000	32.88
	LG37	7000000	7500000	38.68
	LG37	7500000	8000000	33.61
	LG37	8000000	8500000	36.88
	LG37	8500000	9000000	37.6
	LG37	9000000	9500000	48.2
	LG37	9500000	10000000	38.56
	LG37	10000000	10500000	35.58
	LG37	10500000	11000000	39.84
	LG37	11000000	11500000	42.19
	LG37	11500000	12000000	32.27
	LG37	12000000	12500000	32.57
	LG37	12500000	13000000	30.98
	LG37	13000000	13500000	35.04
	LG37	13500000	14000000	32.18
	LG37	14000000	14500000	34.73
	LG37	14500000	15000000	34.61
	LG37	15000000	15500000	34.99
	LG37	15500000	16000000	38.09
	LG37	16000000	16500000	37.84
[truncated: 884 more rows]

## Sheet: Fig.1a(6)
Fig. 1a(6). Distribution of SNPs density with the sliding windows of 5 Mb
	LGs	Start	End	Number
	LG1	0	5000000	29680
	LG1	5000000	10000000	32135
	LG1	10000000	15000000	25799
	LG1	15000000	20000000	25259
	LG1	20000000	25000000	30034
	LG1	25000000	30000000	27466
	LG1	30000000	35000000	28613
	LG1	35000000	40000000	32233
	LG1	40000000	45000000	25987
	LG1	45000000	50000000	29213
	LG1	50000000	52152945	10179
	LG2	0	5000000	28306
	LG2	5000000	10000000	27707
	LG2	10000000	15000000	27669
	LG2	15000000	16719668	8884
	LG3	0	5000000	28254
	LG3	5000000	10000000	32178
	LG3	10000000	15000000	26306
	LG3	15000000	20000000	25889
	LG3	20000000	25000000	28539
	LG3	25000000	30000000	25984
	LG3	30000000	35000000	27001
	LG3	35000000	40000000	26721
	LG3	40000000	45000000	29790
	LG3	45000000	50000000	26967
	LG3	50000000	55000000	24937
	LG3	55000000	60000000	25683
	LG3	60000000	65000000	25986
	LG3	65000000	66465400	7649
	LG4	0	5000000	27299
	LG4	5000000	10000000	26487
	LG4	10000000	15000000	29253
	LG4	15000000	18181660	19433
	LG5	0	5000000	27473
	LG5	5000000	10000000	25424
	LG5	10000000	13261821	18375
	LG6	0	5000000	29556
	LG6	5000000	10000000	28301
	LG6	10000000	15000000	27990
	LG6	15000000	20000000	28285
	LG6	20000000	22619616	16165
	LG7	0	5000000	27422
	LG7	5000000	10000000	25355
	LG7	10000000	15000000	28628
	LG7	15000000	16413103	9146
	LG8	0	5000000	29526
	LG8	5000000	10000000	31316
	LG8	10000000	15000000	24937
	LG8	15000000	19842451	26786
	LG9	0	5000000	23006
	LG9	5000000	10000000	25947
	LG9	10000000	15000000	29036
	LG9	15000000	20000000	29908
	LG9	20000000	25000000	32345
	LG9	25000000	30000000	28140
	LG9	30000000	35000000	28440
	LG9	35000000	40000000	33360
	LG9	40000000	43829617	20361
	LG10	0	5000000	28925
	LG10	5000000	10000000	30120
	LG10	10000000	15000000	30261
	LG10	15000000	20000000	28187
	LG10	20000000	25000000	30688
	LG10	25000000	30000000	29310
	LG10	30000000	32884954	16380
	LG11	0	5000000	27227
	LG11	5000000	10000000	29855
	LG11	10000000	15000000	30356
	LG11	15000000	20000000	32841
	LG11	20000000	24369793	25727
	LG12	0	5000000	28002
	LG12	5000000	10000000	29199
	LG12	10000000	15000000	30934
	LG12	15000000	18265359	16279
	LG13	0	5000000	29053
	LG13	5000000	10000000	28861
	LG13	10000000	15000000	29357
	LG13	15000000	20000000	27191
	LG13	20000000	25000000	28857
	LG13	25000000	30000000	30956
	LG13	30000000	35000000	27032
	LG13	35000000	36838812	10104
	LG14	0	3362702	20193
	LG15	0	5000000	27719
	LG15	5000000	10000000	29643
	LG15	10000000	15000000	30409
	LG15	15000000	20000000	30635
	LG15	20000000	25000000	27976
	LG15	25000000	30000000	27273
	LG15	30000000	35000000	31861
	LG15	35000000	40000000	29008
	LG15	40000000	45000000	27405
	LG15	45000000	49763323	32502
	LG16	0	5000000	25450
	LG16	5000000	10000000	27255
	LG16	10000000	15000000	30306
	LG16	15000000	20000000	28142
	LG16	20000000	25000000	30926
	LG16	25000000	30000000	28941
	LG16	30000000	35000000	26583
	LG16	35000000	40000000	28632
	LG16	40000000	45000000	28735
	LG16	45000000	46225372	7281
	LG17	0	5000000	28296
	LG17	5000000	10000000	27108
	LG17	10000000	15000000	23598
	LG17	15000000	20000000	28789
	LG17	20000000	25000000	22276
	LG17	25000000	30000000	28222
	LG17	30000000	35000000	29777
	LG17	35000000	40000000	28316
	LG17	40000000	45000000	32764
	LG17	45000000	48762776	20752
	LG18	0	5000000	28747
	LG18	5000000	10000000	29277
	LG18	10000000	15000000	30911
	LG18	15000000	16029459	4844
	LG19	0	5000000	26659
	LG19	5000000	10000000	29228
	LG19	10000000	15000000	30285
	LG19	15000000	20000000	31757
	LG19	20000000	25000000	28417
	LG19	25000000	27576248	16839
	LG20	0	5000000	26989
	LG20	5000000	10000000	28283
	LG20	10000000	15000000	33504
	LG20	15000000	20000000	27447
	LG20	20000000	25000000	27893
	LG20	25000000	30000000	32880
	LG20	30000000	35000000	26712
	LG20	35000000	35335268	1553
	LG21	0	3572971	21819
	LG22	0	5000000	28307
	LG22	5000000	10000000	32580
	LG22	10000000	15000000	28488
	LG22	15000000	15721327	4801
	LG23	0	5000000	26503
	LG23	5000000	8001244	17104
	LG24	0	5000000	26294
	LG24	5000000	10000000	24739
	LG24	10000000	15000000	28356
	LG24	15000000	20000000	25034
	LG24	20000000	25000000	27026
	LG24	25000000	30000000	29528
	LG24	30000000	32142749	12037
	LG25	0	5000000	26567
	LG25	5000000	10000000	25375
	LG25	10000000	15000000	24771
	LG25	15000000	20000000	29949
	LG25	20000000	25000000	29353
	LG25	25000000	30000000	28044
	LG25	30000000	35000000	27019
	LG25	35000000	40000000	29443
	LG25	40000000	45000000	31633
	LG25	45000000	48751593	20705
	LG26	0	5000000	26148
	LG26	5000000	10000000	27580
	LG26	10000000	15000000	28307
	LG26	15000000	20000000	30380
	LG26	20000000	25000000	29717
	LG26	25000000	30000000	29071
	LG26	30000000	30086496	532
	LG27	0	5000000	32926
	LG27	5000000	10000000	27642
	LG27	10000000	15000000	27818
	LG27	15000000	20000000	24402
	LG27	20000000	25000000	27295
	LG27	25000000	30000000	27346
	LG27	30000000	35000000	30343
	LG27	35000000	39677014	23478
	LG28	0	5000000	29814
	LG28	5000000	10000000	29049
	LG28	10000000	15000000	26762
	LG28	15000000	20000000	26695
	LG28	20000000	25000000	29543
	LG28	25000000	30000000	28963
	LG28	30000000	35000000	28739
	LG28	35000000	40000000	26046
	LG28	40000000	43658239	21507
	LG29	0	5000000	24943
	LG29	5000000	10000000	29921
	LG29	10000000	15000000	30241
	LG29	15000000	20000000	29398
	LG29	20000000	25000000	26410
	LG29	25000000	30000000	30571
	LG29	30000000	35000000	28718
	LG29	35000000	40000000	28023
	LG29	40000000	44455973	24116
	LG30	0	5000000	31362
	LG30	5000000	10000000	27269
	LG30	10000000	15000000	27429
	LG30	15000000	20000000	28352
	LG30	20000000	21955514	10911
	LG31	0	5000000	30773
	LG31	5000000	10000000	28441
	LG31	10000000	15000000	23643
	LG31	15000000	20000000	28752
	LG31	20000000	25000000	26407
	LG31	25000000	30000000	30186
	LG31	30000000	35000000	30828
	LG31	35000000	40000000	25844
	LG31	40000000	44805893	28072
	LG32	0	5000000	30158
	LG32	5000000	10000000	28753
	LG32	10000000	15000000	27117
	LG32	15000000	20000000	29752
	LG32	20000000	25000000	27804
	LG32	25000000	30000000	27566
	LG32	30000000	35000000	30106
	LG32	35000000	40000000	25130
	LG32	40000000	45000000	27779
	LG32	45000000	50000000	28068
	LG32	50000000	55000000	29505
	LG32	55000000	60000000	33047
	LG32	60000000	60100041	670
	LG33	0	5000000	24190
	LG33	5000000	10000000	31896
	LG33	10000000	15000000	30268
	LG33	15000000	20000000	28644
	LG33	20000000	21849204	10943
	LG34	0	5000000	25637
	LG34	5000000	10000000	25510
	LG34	10000000	15000000	33293
	LG34	15000000	20000000	32187
	LG34	20000000	25000000	30994
	LG34	25000000	30000000	28888
	LG34	30000000	35000000	31907
	LG34	35000000	37011837	10711
	LG35	0	5000000	22743
	LG35	5000000	10000000	30038
	LG35	10000000	15000000	29462
	LG35	15000000	16919992	10904
	LG36	0	5000000	28553
	LG36	5000000	10000000	27265
	LG36	10000000	15000000	28217
	LG36	15000000	20000000	36245
	LG36	20000000	25000000	30739
	LG36	25000000	30000000	31392
	LG36	30000000	31429309	9114
	LG37	0	5000000	28457
	LG37	5000000	10000000	29708
	LG37	10000000	15000000	24154
	LG37	15000000	20000000	25461
	LG37	20000000	25000000	29147
	LG37	25000000	30000000	26878
	LG37	30000000	34088060	28624
	LG38	0	5000000	24756
	LG38	5000000	10000000	27345
	LG38	10000000	15000000	26928
	LG38	15000000	20000000	27606
	LG38	20000000	25000000	28222
	LG38	25000000	30000000	28265
	LG38	30000000	31085751	5975
	LG39	0	5000000	25188
	LG39	5000000	10000000	28329
	LG39	10000000	15000000	33235
	LG39	15000000	16351714	7003
	LG40	0	5000000	31216
	LG40	5000000	10000000	27672
	LG40	10000000	15000000	26942
	LG40	15000000	20000000	28419
	LG40	20000000	25000000	29299
	LG40	25000000	30000000	30757
	LG40	30000000	35000000	31069
	LG40	35000000	40000000	27198
	LG40	40000000	43147990	16566
	LG41	0	5000000	26906
	LG41	5000000	10000000	31637
	LG41	10000000	15000000	27027
	LG41	15000000	20000000	29942
	LG41	20000000	25000000	28995
	LG41	25000000	30000000	26094
	LG41	30000000	30076848	222
	LG42	0	5000000	28378
	LG42	5000000	10000000	26916
	LG42	10000000	15000000	30525
	LG42	15000000	20000000	25741
	LG42	20000000	25000000	28899
	LG42	25000000	30000000	28729
	LG42	30000000	35000000	27709
	LG42	35000000	40000000	28255
	LG42	40000000	45000000	24826
	LG42	45000000	50000000	30374
	LG42	50000000	55000000	28201
	LG42	55000000	60000000	32739
	LG42	60000000	65000000	27377
	LG42	65000000	70000000	26994
	LG42	70000000	71142342	6427
	LG43	0	5000000	29955
	LG43	5000000	10000000	33417
	LG43	10000000	15000000	28593
	LG43	15000000	20000000	24837
	LG43	20000000	25000000	27116
	LG43	25000000	30000000	27396
	LG43	30000000	35000000	27378
	LG43	35000000	40000000	28447
	LG43	40000000	45000000	27008
	LG43	45000000	50000000	35711
	LG43	50000000	55000000	27494
	LG43	55000000	56310883	6481
	LG44	0	5000000	27102
	LG44	5000000	10000000	29138
	LG44	10000000	15000000	34203
	LG44	15000000	20000000	33518
	LG44	20000000	25000000	24840
	LG44	25000000	30000000	30237
	LG44	30000000	35000000	26996
	LG44	35000000	38023466	13942

## Sheet: Fig.1a(7)
Fig. 1a(7). Distribution of six significantly expanded gene families in the genome
	LGs	Start	End	Gene family
	LG1	8775438	8776758	O
	LG1	37132756	37137597	P
	LG1	37143027	37144803	P
	LG1	37158877	37159786	P
	LG1	46124688	46125710	P
	LG1	46135524	46139326	P
	LG1	49342120	49348272	P
	LG2	798122	808086	P
	LG2	10415191	10419854	O
	LG2	15898678	15903578	J
	LG3	28302370	28303142	A
	LG3	35237084	35237738	P
	LG3	39041171	39053121	O
	LG3	43536004	43541753	H
	LG3	63917707	63923498	J
	LG3	63977399	63988514	J
	LG4	10043722	10047565	H
	LG4	10048982	10053837	H
	LG4	10060535	10069569	H
	LG6	3905113	3915448	J
	LG6	16294838	16299728	J
	LG8	5549629	5558523	J
	LG8	13653118	13670113	J
	LG9	15214650	15226527	H
	LG9	39704395	39709687	P
	LG10	18114667	18115462	C
	LG10	18115805	18116824	C
	LG10	18119448	18120251	C
	LG10	18120594	18121185	C
	LG10	18132464	18133370	C
	LG10	18133706	18134465	C
	LG10	18137257	18138552	C
	LG10	18138842	18140176	C
	LG10	18141991	18142332	C
	LG10	18143420	18144214	C
	LG10	18146400	18147199	C
	LG10	18147542	18148458	C
	LG10	18157967	18159029	C
	LG10	18159245	18160066	C
	LG10	18161560	18162812	C
	LG10	18163107	18163885	C
	LG10	18165810	18167103	C
	LG10	18167355	18168134	C
	LG10	18170314	18171659	C
	LG10	18171848	18172708	C
	LG10	18967434	18974050	P
	LG10	26406223	26408302	P
	LG11	3872207	3873269	C
	LG11	3873532	3874302	C
	LG11	3874363	3875955	C
	LG11	3876239	3877018	C
	LG11	3879474	3880716	C
	LG11	3880909	3881775	C
	LG11	3886819	3887305	C
	LG11	3905233	3906343	C
	LG11	23772595	23774875	P
	LG12	8410982	8417728	P
	LG12	12197185	12197590	C
	LG12	12197613	12197955	C
	LG12	12198288	12199258	C
	LG13	12074339	12076012	P
	LG13	12084067	12097526	P
	LG13	20713481	20714544	P
	LG13	32473696	32498191	J
	LG15	49138789	49151051	J
	LG16	15863865	15900617	H
	LG16	19702707	19727657	J
	LG16	19728694	19733211	J
	LG16	19738973	19740247	O
	LG16	21422391	21447604	J
	LG16	21448384	21450965	J
	LG16	21459127	21460398	O
	LG16	21475405	21476364	O
	LG16	21478806	21479936	O
	LG16	21499025	21500155	O
	LG16	21502806	21504756	O
	LG16	21506387	21509719	O
	LG16	21528407	21529540	O
	LG16	21554768	21555898	O
	LG16	21570895	21572022	O
	LG16	21586553	21587689	O
	LG16	21592880	21594016	O
	LG16	21601800	21602936	O
	LG16	21606763	21607896	O
	LG16	21611027	21612160	O
	LG16	21615317	21616450	O
	LG16	21624613	21625740	O
	LG16	21629158	21630279	O
	LG16	39739487	39757081	H
	LG16	39759675	39765958	H
	LG17	2069724	2077753	H
	LG17	19024909	19032431	P
	LG17	21817126	21824316	H
	LG17	35315827	35319610	J
	LG17	46060809	46076157	P
	LG18	6562006	6565400	P
	LG19	20212861	20214424	P
	LG19	27375789	27384775	O
	LG20	9126810	9129077	A
	LG20	9130125	9131522	A
	LG20	9143202	9143690	A
	LG20	9150731	9155577	A
	LG20	9155613	9156499	A
	LG20	18983673	18986708	J
	LG20	18999360	19005144	J
	LG22	5542498	5551833	H
	LG24	28304	54042	H
	LG24	56018	62041	H
	LG24	3399344	3404038	O
	LG24	26781360	26835572	H
	LG25	14139544	14143717	P
	LG25	14152271	14153849	P
	LG25	14202803	14206053	P
	LG25	14282541	14299158	P
	LG25	14319863	14328889	P
	LG25	14334534	14345673	P
	LG25	14358731	14377470	P
	LG25	18874032	18885068	H
	LG25	18888361	18902043	H
	LG25	18915054	18922371	H
	LG25	18954630	18962804	H
	LG25	18974490	18978665	H
	LG25	18981810	18985776	H
	LG25	18990219	18994501	H
	LG25	19000665	19002368	H
	LG25	19002521	19004434	H
	LG25	19016200	19019515	H
	LG25	30010148	30019635	O
	LG26	368294	373679	P
	LG26	15200910	15220849	H
	LG26	15221395	15224165	H
	LG26	15636893	15645145	J
	LG27	9569628	9571050	A
	LG27	9574919	9575530	A
	LG27	9577458	9581326	A
	LG27	9583114	9583874	A
	LG27	16158769	16159714	A
	LG27	16165144	16165989	A
	LG27	16174002	16174957	A
	LG27	16177569	16178624	A
	LG27	32719909	32722771	P
	LG28	23086019	23090877	P
	LG28	42746742	42757970	H
	LG28	42807885	42815257	H
	LG28	42905436	42915538	H
	LG29	17456491	17466061	J
	LG31	3901267	3905678	P
	LG31	3909738	3910935	P
	LG31	15649831	15654242	J
	LG32	16458100	16471391	H
	LG32	32130312	32133033	P
	LG32	45041491	45045537	J
	LG32	52624089	52631868	H
	LG32	59017546	59018853	J
	LG33	1197249	1202716	H
	LG33	1204053	1220459	H
	LG34	1245366	1246535	P
	LG34	11523052	11524910	P
	LG34	32364501	32366209	P
	LG34	32376410	32377647	P
	LG35	7681122	7682395	O
	LG35	7688758	7690210	O
	LG36	11419214	11422039	P
	LG36	23592251	23594473	J
	LG36	23597671	23600447	J
	LG36	23605449	23606384	J
	LG36	23617316	23620347	J
	LG36	23625108	23626064	J
	LG36	23626091	23628261	J
	LG36	23635270	23636994	J
	LG37	22962656	22969295	H
	LG37	23951702	23956620	H
	LG38	8302575	8310454	P
	LG39	11310886	11314885	P
	LG39	13357648	13360338	J
	LG40	9118626	9121107	J
	LG40	22224570	22225556	H
	LG40	29980682	29981550	C
	LG40	29981904	29982695	C
	LG40	29986911	29987730	C
	LG40	29994001	29994789	C
	LG40	29997353	29998156	C
	LG40	29998508	29999301	C
	LG40	30001470	30002315	C
	LG40	30002399	30003445	C
	LG40	30005613	30006558	C
	LG40	30006906	30007698	C
	LG40	30009935	30010849	C
	LG40	30011193	30011976	C
	LG40	30017953	30018742	C
	LG40	30021512	30022573	C
	LG40	30023006	30023795	C
	LG40	30033376	30034479	C
	LG40	30035237	30036071	C
	LG40	30036418	30037198	C
	LG40	30039495	30040327	C
	LG40	30040674	30041462	C
	LG40	30047039	30048237	C
	LG40	30048590	30049377	C
	LG40	30051835	30052501	C
	LG40	30053013	30053875	C
	LG40	30057955	30059507	C
	LG40	30060310	30060735	C
	LG40	30063616	30064268	C
	LG40	30065021	30065810	C
	LG40	30067319	30068102	C
	LG40	30068854	30087887	C
	LG40	30090462	30090783	C
	LG40	30152458	30153406	C
	LG40	30153754	30154549	C
	LG40	30157449	30158416	C
	LG40	30158771	30159562	C
	LG40	30159909	30161914	C
	LG40	30162261	30163014	C
	LG40	30164894	30165840	C
	LG40	30166096	30167284	C
	LG40	30171395	30172850	C
	LG40	30173282	30174918	C
	LG40	30176802	30177876	C
	LG40	30178312	30179100	C
	LG40	30182157	30182946	C
	LG40	30184436	30185209	C
	LG40	30185804	30186527	C
	LG40	30187448	30188235	C
	LG40	30188990	30189839	C
	LG40	30191104	30192203	C
	LG40	30192638	30193427	C
	LG40	30194931	30196036	C
	LG40	30196278	30197259	C
	LG40	30198792	30199388	C
	LG40	30200677	30201459	C
	LG40	30203448	30204298	C
	LG40	30205740	30206828	C
	LG40	30207238	30208337	C
	LG40	30240612	30241123	C
	LG40	30242144	30242933	C
	LG40	30244458	30245924	C
	LG40	30246332	30247114	C
	LG40	30327786	30328864	C
	LG40	30329299	30330088	C
	LG40	30333843	30334608	C
	LG40	30335366	30336156	C
	LG40	30337657	30338759	C
	LG40	30339194	30339626	C
	LG40	30339729	30340043	C
	LG40	30341479	30342580	C
	LG40	30343014	30343803	C
	LG40	34457983	34466327	J
	LG40	34467468	34474528	J
	LG40	34488313	34493558	P
	LG40	34844075	34855586	J
	LG40	42112990	42114766	O
	LG40	42125490	42133569	O
	LG42	1717292	1723730	J
	LG42	9778865	9788439	J
	LG42	9899717	9913938	J
	LG42	9915852	9920289	J
	LG42	9932843	9938556	J
	LG42	10132651	10141411	J
	LG42	20530122	20531040	O
	LG42	20556296	20557459	O
	LG42	20564068	20565096	O
	LG42	20568159	20569289	O
	LG42	20583818	20584936	O
	LG42	20604565	20605695	O
	LG42	20613880	20615010	O
	LG42	20649426	20650622	O
	LG42	20660044	20661168	O
	LG42	20682499	20683632	O
	LG42	20686017	20687150	O
	LG42	20692864	20693997	O
	LG42	20696452	20697585	O
	LG42	63224903	63229720	H
	LG42	63699131	63700075	A
	LG42	63705308	63708680	A
	LG42	63710771	63711530	A
	LG42	63714742	63715518	A
	LG42	63717530	63725924	A
	LG43	14395587	14397392	J
	LG43	14397807	14400072	J
	LG44	670783	676068	O
	LG44	6899223	6906728	H

## Sheet: Fig.1a(8)
Fig. 1a(8). Distribution of SSRs in the genome
	LGs	Start	End	Number
	LG34	0	1000000	237
	LG34	1000000	2000000	136
	LG34	2000000	3000000	160
	LG34	3000000	4000000	186
	LG34	4000000	5000000	242
	LG34	5000000	6000000	255
	LG34	6000000	7000000	167
	LG34	7000000	8000000	189
	LG34	8000000	9000000	222
	LG34	9000000	10000000	218
	LG34	10000000	11000000	193
	LG34	11000000	12000000	204
	LG34	12000000	13000000	218
	LG34	13000000	14000000	209
	LG34	14000000	15000000	228
	LG34	15000000	16000000	196
	LG34	16000000	17000000	245
	LG34	17000000	18000000	216
	LG34	18000000	19000000	147
	LG34	19000000	20000000	224
	LG34	20000000	21000000	181
	LG34	21000000	22000000	194
	LG34	22000000	23000000	197
	LG34	23000000	24000000	155
	LG34	24000000	25000000	270
	LG34	25000000	26000000	215
	LG34	26000000	27000000	204
	LG34	27000000	28000000	144
	LG34	28000000	29000000	194
	LG34	29000000	30000000	174
	LG34	30000000	31000000	173
	LG34	31000000	32000000	160
	LG34	32000000	33000000	181
	LG34	33000000	34000000	193
	LG34	34000000	35000000	180
	LG34	35000000	36000000	138
	LG34	36000000	37000000	227
	LG34	37000000	37011837	0
	LG8	0	1000000	231
	LG8	1000000	2000000	193
	LG8	2000000	3000000	201
	LG8	3000000	4000000	186
	LG8	4000000	5000000	199
	LG8	5000000	6000000	206
	LG8	6000000	7000000	223
	LG8	7000000	8000000	229
	LG8	8000000	9000000	213
	LG8	9000000	10000000	159
	LG8	10000000	11000000	217
	LG8	11000000	12000000	204
	LG8	12000000	13000000	263
	LG8	13000000	14000000	153
	LG8	14000000	15000000	181
	LG8	15000000	16000000	170
	LG8	16000000	17000000	213
	LG8	17000000	18000000	177
	LG8	18000000	19000000	197
	LG8	19000000	19842451	156
	LG35	0	1000000	189
	LG35	1000000	2000000	197
	LG35	2000000	3000000	233
	LG35	3000000	4000000	180
	LG35	4000000	5000000	189
	LG35	5000000	6000000	206
	LG35	6000000	7000000	243
	LG35	7000000	8000000	213
	LG35	8000000	9000000	203
	LG35	9000000	10000000	207
	LG35	10000000	11000000	198
	LG35	11000000	12000000	209
	LG35	12000000	13000000	151
	LG35	13000000	14000000	188
	LG35	14000000	15000000	202
	LG35	15000000	16000000	165
	LG35	16000000	16919992	152
	LG2	0	1000000	182
	LG2	1000000	2000000	180
	LG2	2000000	3000000	205
	LG2	3000000	4000000	252
	LG2	4000000	5000000	219
	LG2	5000000	6000000	169
	LG2	6000000	7000000	178
	LG2	7000000	8000000	240
	LG2	8000000	9000000	160
	LG2	9000000	10000000	244
	LG2	10000000	11000000	188
	LG2	11000000	12000000	145
	LG2	12000000	13000000	243
	LG2	13000000	14000000	215
	LG2	14000000	15000000	186
	LG2	15000000	16000000	205
	LG2	16000000	16719668	138
	LG3	0	1000000	250
	LG3	1000000	2000000	187
	LG3	2000000	3000000	227
	LG3	3000000	4000000	264
	LG3	4000000	5000000	209
	LG3	5000000	6000000	178
	LG3	6000000	7000000	295
	LG3	7000000	8000000	188
	LG3	8000000	9000000	160
	LG3	9000000	10000000	160
	LG3	10000000	11000000	242
	LG3	11000000	12000000	160
	LG3	12000000	13000000	176
	LG3	13000000	14000000	164
	LG3	14000000	15000000	195
	LG3	15000000	16000000	182
	LG3	16000000	17000000	228
	LG3	17000000	18000000	166
	LG3	18000000	19000000	177
	LG3	19000000	20000000	213
	LG3	20000000	21000000	187
	LG3	21000000	22000000	245
	LG3	22000000	23000000	165
	LG3	23000000	24000000	188
	LG3	24000000	25000000	173
	LG3	25000000	26000000	160
	LG3	26000000	27000000	203
	LG3	27000000	28000000	224
	LG3	28000000	29000000	149
	LG3	29000000	30000000	205
	LG3	30000000	31000000	244
	LG3	31000000	32000000	161
	LG3	32000000	33000000	159
	LG3	33000000	34000000	157
	LG3	34000000	35000000	171
	LG3	35000000	36000000	157
	LG3	36000000	37000000	172
	LG3	37000000	38000000	224
	LG3	38000000	39000000	235
	LG3	39000000	40000000	212
	LG3	40000000	41000000	359
	LG3	41000000	42000000	232
	LG3	42000000	43000000	267
	LG3	43000000	44000000	160
	LG3	44000000	45000000	175
	LG3	45000000	46000000	199
	LG3	46000000	47000000	131
	LG3	47000000	48000000	179
	LG3	48000000	49000000	179
	LG3	49000000	50000000	254
	LG3	50000000	51000000	223
	LG3	51000000	52000000	225
	LG3	52000000	53000000	153
	LG3	53000000	54000000	204
	LG3	54000000	55000000	291
	LG3	55000000	56000000	195
	LG3	56000000	57000000	175
	LG3	57000000	58000000	188
	LG3	58000000	59000000	130
	LG3	59000000	60000000	200
	LG3	60000000	61000000	164
	LG3	61000000	62000000	155
	LG3	62000000	63000000	244
	LG3	63000000	64000000	207
	LG3	64000000	65000000	136
	LG3	65000000	66000000	167
	LG3	66000000	66465400	109
	LG1	0	1000000	195
	LG1	1000000	2000000	208
	LG1	2000000	3000000	148
	LG1	3000000	4000000	234
	LG1	4000000	5000000	187
	LG1	5000000	6000000	229
	LG1	6000000	7000000	204
	LG1	7000000	8000000	179
	LG1	8000000	9000000	232
	LG1	9000000	10000000	220
	LG1	10000000	11000000	171
	LG1	11000000	12000000	228
	LG1	12000000	13000000	172
	LG1	13000000	14000000	199
	LG1	14000000	15000000	220
	LG1	15000000	16000000	216
	LG1	16000000	17000000	201
	LG1	17000000	18000000	199
	LG1	18000000	19000000	220
	LG1	19000000	20000000	180
	LG1	20000000	21000000	270
	LG1	21000000	22000000	203
	LG1	22000000	23000000	245
	LG1	23000000	24000000	188
	LG1	24000000	25000000	167
	LG1	25000000	26000000	302
	LG1	26000000	27000000	141
	LG1	27000000	28000000	192
	LG1	28000000	29000000	215
	LG1	29000000	30000000	234
	LG1	30000000	31000000	231
	LG1	31000000	32000000	200
	LG1	32000000	33000000	182
	LG1	33000000	34000000	185
	LG1	34000000	35000000	183
	LG1	35000000	36000000	187
	LG1	36000000	37000000	163
	LG1	37000000	38000000	192
	LG1	38000000	39000000	218
	LG1	39000000	40000000	152
	LG1	40000000	41000000	188
	LG1	41000000	42000000	189
	LG1	42000000	43000000	152
	LG1	43000000	44000000	177
	LG1	44000000	45000000	156
	LG1	45000000	46000000	195
	LG1	46000000	47000000	259
	LG1	47000000	48000000	186
	LG1	48000000	49000000	194
	LG1	49000000	50000000	214
	LG1	50000000	51000000	264
	LG1	51000000	52000000	118
	LG1	52000000	52152945	34
	LG6	0	1000000	154
	LG6	1000000	2000000	207
	LG6	2000000	3000000	199
	LG6	3000000	4000000	145
	LG6	4000000	5000000	174
	LG6	5000000	6000000	183
	LG6	6000000	7000000	177
	LG6	7000000	8000000	203
	LG6	8000000	9000000	166
	LG6	9000000	10000000	203
	LG6	10000000	11000000	201
	LG6	11000000	12000000	152
	LG6	12000000	13000000	175
	LG6	13000000	14000000	181
	LG6	14000000	15000000	156
	LG6	15000000	16000000	227
	LG6	16000000	17000000	204
	LG6	17000000	18000000	185
	LG6	18000000	19000000	189
	LG6	19000000	20000000	170
	LG6	20000000	21000000	180
	LG6	21000000	22000000	156
	LG6	22000000	22619616	137
	LG7	0	1000000	216
	LG7	1000000	2000000	199
	LG7	2000000	3000000	167
	LG7	3000000	4000000	209
	LG7	4000000	5000000	176
	LG7	5000000	6000000	106
	LG7	6000000	7000000	146
	LG7	7000000	8000000	227
	LG7	8000000	9000000	164
	LG7	9000000	10000000	183
	LG7	10000000	11000000	211
	LG7	11000000	12000000	206
	LG7	12000000	13000000	214
	LG7	13000000	14000000	226
	LG7	14000000	15000000	251
	LG7	15000000	16000000	159
	LG7	16000000	16413103	76
	LG4	0	1000000	214
	LG4	1000000	2000000	157
	LG4	2000000	3000000	209
	LG4	3000000	4000000	225
	LG4	4000000	5000000	206
	LG4	5000000	6000000	197
	LG4	6000000	7000000	211
	LG4	7000000	8000000	173
	LG4	8000000	9000000	173
	LG4	9000000	10000000	157
	LG4	10000000	11000000	182
	LG4	11000000	12000000	210
	LG4	12000000	13000000	156
	LG4	13000000	14000000	235
	LG4	14000000	15000000	214
	LG4	15000000	16000000	216
	LG4	16000000	17000000	187
	LG4	17000000	18000000	236
	LG4	18000000	18181660	59
	LG5	0	1000000	194
	LG5	1000000	2000000	194
	LG5	2000000	3000000	194
	LG5	3000000	4000000	189
	LG5	4000000	5000000	221
	LG5	5000000	6000000	223
	LG5	6000000	7000000	154
	LG5	7000000	8000000	190
	LG5	8000000	9000000	250
	LG5	9000000	10000000	159
	LG5	10000000	11000000	183
	LG5	11000000	12000000	190
	LG5	12000000	13000000	161
	LG5	13000000	13261821	34
	LG25	0	1000000	132
	LG25	1000000	2000000	206
	LG25	2000000	3000000	184
	LG25	3000000	4000000	221
	LG25	4000000	5000000	157
	LG25	5000000	6000000	222
	LG25	6000000	7000000	158
	LG25	7000000	8000000	181
	LG25	8000000	9000000	166
	LG25	9000000	10000000	205
	LG25	10000000	11000000	181
	LG25	11000000	12000000	234
	LG25	12000000	13000000	235
	LG25	13000000	14000000	236
	LG25	14000000	15000000	238
	LG25	15000000	16000000	186
	LG25	16000000	17000000	196
	LG25	17000000	18000000	199
	LG25	18000000	19000000	155
	LG25	19000000	20000000	144
	LG25	20000000	21000000	209
	LG25	21000000	22000000	177
	LG25	22000000	23000000	218
	LG25	23000000	24000000	166
	LG25	24000000	25000000	179
	LG25	25000000	26000000	172
	LG25	26000000	27000000	229
	LG25	27000000	28000000	197
	LG25	28000000	29000000	235
	LG25	29000000	30000000	193
	LG25	30000000	31000000	215
	LG25	31000000	32000000	197
	LG25	32000000	33000000	239
	LG25	33000000	34000000	298
	LG25	34000000	35000000	198
	LG25	35000000	36000000	207
	LG25	36000000	37000000	193
	LG25	37000000	38000000	245
	LG25	38000000	39000000	226
	LG25	39000000	40000000	200
	LG25	40000000	41000000	196
	LG25	41000000	42000000	208
	LG25	42000000	43000000	193
	LG25	43000000	44000000	189
	LG25	44000000	45000000	163
	LG25	45000000	46000000	210
	LG25	46000000	47000000	233
	LG25	47000000	48000000	173
	LG25	48000000	48751593	173
	LG24	0	1000000	215
	LG24	1000000	2000000	170
	LG24	2000000	3000000	213
	LG24	3000000	4000000	124
	LG24	4000000	5000000	165
	LG24	5000000	6000000	221
	LG24	6000000	7000000	219
	LG24	7000000	8000000	216
	LG24	8000000	9000000	150
	LG24	9000000	10000000	205
	LG24	10000000	11000000	180
	LG24	11000000	12000000	204
	LG24	12000000	13000000	187
	LG24	13000000	14000000	215
	LG24	14000000	15000000	223
	LG24	15000000	16000000	244
	LG24	16000000	17000000	229
	LG24	17000000	18000000	170
	LG24	18000000	19000000	172
	LG24	19000000	20000000	203
	LG24	20000000	21000000	279
	LG24	21000000	22000000	218
	LG24	22000000	23000000	237
	LG24	23000000	24000000	154
	LG24	24000000	25000000	184
	LG24	25000000	26000000	192
	LG24	26000000	27000000	213
	LG24	27000000	28000000	228
	LG24	28000000	29000000	202
	LG24	29000000	30000000	228
	LG24	30000000	31000000	203
	LG24	31000000	32000000	222
	LG24	32000000	32142749	30
	LG27	0	1000000	228
	LG27	1000000	2000000	219
	LG27	2000000	3000000	188
	LG27	3000000	4000000	190
	LG27	4000000	5000000	180
	LG27	5000000	6000000	187
	LG27	6000000	7000000	180
	LG27	7000000	8000000	233
	LG27	8000000	9000000	166
	LG27	9000000	10000000	179
	LG27	10000000	11000000	267
	LG27	11000000	12000000	212
	LG27	12000000	13000000	184
	LG27	13000000	14000000	183
	LG27	14000000	15000000	152
	LG27	15000000	16000000	244
	LG27	16000000	17000000	228
	LG27	17000000	18000000	211
	LG27	18000000	19000000	238
	LG27	19000000	20000000	138
	LG27	20000000	21000000	221
	LG27	21000000	22000000	199
	LG27	22000000	23000000	172
	LG27	23000000	24000000	200
	LG27	24000000	25000000	161
	LG27	25000000	26000000	197
	LG27	26000000	27000000	199
	LG27	27000000	28000000	202
	LG27	28000000	29000000	177
	LG27	29000000	30000000	220
	LG27	30000000	31000000	126
	LG27	31000000	32000000	200
	LG27	32000000	33000000	171
	LG27	33000000	34000000	185
	LG27	34000000	35000000	185
	LG27	35000000	36000000	247
	LG27	36000000	37000000	164
	LG27	37000000	38000000	184
	LG27	38000000	39000000	211
	LG27	39000000	39677014	138
	LG26	0	1000000	146
	LG26	1000000	2000000	204
	LG26	2000000	3000000	235
	LG26	3000000	4000000	190
	LG26	4000000	5000000	193
	LG26	5000000	6000000	189
	LG26	6000000	7000000	265
	LG26	7000000	8000000	211
	LG26	8000000	9000000	228
	LG26	9000000	10000000	188
	LG26	10000000	11000000	239
	LG26	11000000	12000000	192
	LG26	12000000	13000000	294
	LG26	13000000	14000000	312
	LG26	14000000	15000000	227
	LG26	15000000	16000000	209
	LG26	16000000	17000000	180
	LG26	17000000	18000000	204
	LG26	18000000	19000000	174
	LG26	19000000	20000000	210
	LG26	20000000	21000000	151
	LG26	21000000	22000000	196
	LG26	22000000	23000000	206
	LG26	23000000	24000000	222
	LG26	24000000	25000000	159
	LG26	25000000	26000000	185
	LG26	26000000	27000000	195
	LG26	27000000	28000000	200
	LG26	28000000	29000000	213
	LG26	29000000	30000000	150
	LG26	30000000	30086496	11
	LG21	0	1000000	159
	LG21	1000000	2000000	217
	LG21	2000000	3000000	246
	LG21	3000000	3572971	85
	LG20	0	1000000	177
	LG20	1000000	2000000	211
	LG20	2000000	3000000	182
	LG20	3000000	4000000	244
	LG20	4000000	5000000	169
	LG20	5000000	6000000	199
	LG20	6000000	7000000	183
	LG20	7000000	8000000	186
	LG20	8000000	9000000	209
	LG20	9000000	10000000	196
	LG20	10000000	11000000	208
	LG20	11000000	12000000	224
	LG20	12000000	13000000	213
	LG20	13000000	14000000	171
	LG20	14000000	15000000	187
	LG20	15000000	16000000	158
	LG20	16000000	17000000	175
	LG20	17000000	18000000	152
	LG20	18000000	19000000	202
	LG20	19000000	20000000	216
	LG20	20000000	21000000	205
	LG20	21000000	22000000	215
	LG20	22000000	23000000	163
	LG20	23000000	24000000	201
	LG20	24000000	25000000	239
	LG20	25000000	26000000	145
	LG20	26000000	27000000	162
	LG20	27000000	28000000	184
	LG20	28000000	29000000	182
	LG20	29000000	30000000	216
	LG20	30000000	31000000	192
	LG20	31000000	32000000	282
	LG20	32000000	33000000	221
	LG20	33000000	34000000	205
	LG20	34000000	35000000	130
	LG20	35000000	35335268	44
	LG23	0	1000000	181
	LG23	1000000	2000000	206
	LG23	2000000	3000000	149
	LG23	3000000	4000000	251
	LG23	4000000	5000000	232
	LG23	5000000	6000000	199
	LG23	6000000	7000000	221
	LG23	7000000	8000000	155
	LG23	8000000	8001244	0
	LG22	0	1000000	141
	LG22	1000000	2000000	266
	LG22	2000000	3000000	236
	LG22	3000000	4000000	168
	LG22	4000000	5000000	201
	LG22	5000000	6000000	214
	LG22	6000000	7000000	201
	LG22	7000000	8000000	163
	LG22	8000000	9000000	175
	LG22	9000000	10000000	222
	LG22	10000000	11000000	221
	LG22	11000000	12000000	178
	LG22	12000000	13000000	106
	LG22	13000000	14000000	232
	LG22	14000000	15000000	192
	LG22	15000000	15721327	153
	LG29	0	1000000	195
	LG29	1000000	2000000	214
	LG29	2000000	3000000	178
	LG29	3000000	4000000	211
	LG29	4000000	5000000	200
	LG29	5000000	6000000	181
	LG29	6000000	7000000	181
	LG29	7000000	8000000	222
	LG29	8000000	9000000	179
	LG29	9000000	10000000	162
	LG29	10000000	11000000	173
	LG29	11000000	12000000	211
	LG29	12000000	13000000	147
	LG29	13000000	14000000	160
	LG29	14000000	15000000	175
	LG29	15000000	16000000	169
	LG29	16000000	17000000	149
	LG29	17000000	18000000	174
	LG29	18000000	19000000	209
	LG29	19000000	20000000	228
	LG29	20000000	21000000	145
	LG29	21000000	22000000	183
	LG29	22000000	23000000	145
	LG29	23000000	24000000	246
	LG29	24000000	25000000	187
	LG29	25000000	26000000	175
	LG29	26000000	27000000	194
	LG29	27000000	28000000	155
	LG29	28000000	29000000	217
	LG29	29000000	30000000	197
	LG29	30000000	31000000	208
	LG29	31000000	32000000	154
	LG29	32000000	33000000	158
	LG29	33000000	34000000	171
	LG29	34000000	35000000	191
	LG29	35000000	36000000	158
	LG29	36000000	37000000	200
	LG29	37000000	38000000	222
	LG29	38000000	39000000	174
	LG29	39000000	40000000	211
	LG29	40000000	41000000	156
	LG29	41000000	42000000	155
	LG29	42000000	43000000	146
	LG29	43000000	44000000	227
	LG29	44000000	44455973	136
	LG28	0	1000000	194
	LG28	1000000	2000000	178
	LG28	2000000	3000000	220
	LG28	3000000	4000000	234
	LG28	4000000	5000000	218
	LG28	5000000	6000000	203
	LG28	6000000	7000000	199
	LG28	7000000	8000000	202
	LG28	8000000	9000000	171
	LG28	9000000	10000000	152
	LG28	10000000	11000000	173
	LG28	11000000	12000000	186
	LG28	12000000	13000000	163
	LG28	13000000	14000000	194
	LG28	14000000	15000000	183
	LG28	15000000	16000000	195
	LG28	16000000	17000000	235
	LG28	17000000	18000000	185
	LG28	18000000	19000000	158
	LG28	19000000	20000000	220
	LG28	20000000	21000000	173
	LG28	21000000	22000000	210
	LG28	22000000	23000000	180
	LG28	23000000	24000000	166
	LG28	24000000	25000000	137
	LG28	25000000	26000000	157
	LG28	26000000	27000000	183
	LG28	27000000	28000000	174
	LG28	28000000	29000000	184
	LG28	29000000	30000000	182
	LG28	30000000	31000000	221
	LG28	31000000	32000000	329
	LG28	32000000	33000000	164
	LG28	33000000	34000000	229
	LG28	34000000	35000000	200
	LG28	35000000	36000000	173
	LG28	36000000	37000000	212
	LG28	37000000	38000000	258
	LG28	38000000	39000000	176
	LG28	39000000	40000000	191
	LG28	40000000	41000000	191
	LG28	41000000	42000000	190
	LG28	42000000	43000000	207
	LG28	43000000	43658239	130
	LG43	0	1000000	206
	LG43	1000000	2000000	212
	LG43	2000000	3000000	166
	LG43	3000000	4000000	201
	LG43	4000000	5000000	190
	LG43	5000000	6000000	191
	LG43	6000000	7000000	163
	LG43	7000000	8000000	166
	LG43	8000000	9000000	195
	LG43	9000000	10000000	191
	LG43	10000000	11000000	159
	LG43	11000000	12000000	186
	LG43	12000000	13000000	209
	LG43	13000000	14000000	180
	LG43	14000000	15000000	219
	LG43	15000000	16000000	189
	LG43	16000000	17000000	168
	LG43	17000000	18000000	206
	LG43	18000000	19000000	125
	LG43	19000000	20000000	218
	LG43	20000000	21000000	196
	LG43	21000000	22000000	121
	LG43	22000000	23000000	170
	LG43	23000000	24000000	143
	LG43	24000000	25000000	185
	LG43	25000000	26000000	220
	LG43	26000000	27000000	197
	LG43	27000000	28000000	236
	LG43	28000000	29000000	199
	LG43	29000000	30000000	280
	LG43	30000000	31000000	218
	LG43	31000000	32000000	209
	LG43	32000000	33000000	189
	LG43	33000000	34000000	156
	LG43	34000000	35000000	199
	LG43	35000000	36000000	221
	LG43	36000000	37000000	177
	LG43	37000000	38000000	234
	LG43	38000000	39000000	216
	LG43	39000000	40000000	148
	LG43	40000000	41000000	171
	LG43	41000000	42000000	225
	LG43	42000000	43000000	153
	LG43	43000000	44000000	243
	LG43	44000000	45000000	158
	LG43	45000000	46000000	218
	LG43	46000000	47000000	179
	LG43	47000000	48000000	119
	LG43	48000000	49000000	126
	LG43	49000000	50000000	200
	LG43	50000000	51000000	225
	LG43	51000000	52000000	199
	LG43	52000000	53000000	198
	LG43	53000000	54000000	208
	LG43	54000000	55000000	185
	LG43	55000000	56000000	156
	LG43	56000000	56310883	58
	LG42	0	1000000	181
	LG42	1000000	2000000	217
	LG42	2000000	3000000	213
	LG42	3000000	4000000	142
	LG42	4000000	5000000	133
	LG42	5000000	6000000	120
	LG42	6000000	7000000	180
	LG42	7000000	8000000	208
	LG42	8000000	9000000	182
	LG42	9000000	10000000	175
	LG42	10000000	11000000	185
	LG42	11000000	12000000	168
	LG42	12000000	13000000	196
	LG42	13000000	14000000	164
	LG42	14000000	15000000	196
	LG42	15000000	16000000	216
	LG42	16000000	17000000	218
	LG42	17000000	18000000	187
	LG42	18000000	19000000	211
	LG42	19000000	20000000	145
	LG42	20000000	21000000	183
	LG42	21000000	22000000	180
	LG42	22000000	23000000	151
	LG42	23000000	24000000	196
	LG42	24000000	25000000	188
	LG42	25000000	26000000	155
	LG42	26000000	27000000	186
	LG42	27000000	28000000	171
	LG42	28000000	29000000	174
	LG42	29000000	30000000	158
	LG42	30000000	31000000	194
	LG42	31000000	32000000	201
	LG42	32000000	33000000	148
	LG42	33000000	34000000	200
	LG42	34000000	35000000	154
	LG42	35000000	36000000	190
	LG42	36000000	37000000	234
	LG42	37000000	38000000	186
	LG42	38000000	39000000	215
	LG42	39000000	40000000	212
	LG42	40000000	41000000	231
	LG42	41000000	42000000	174
	LG42	42000000	43000000	198
	LG42	43000000	44000000	164
	LG42	44000000	45000000	175
	LG42	45000000	46000000	223
	LG42	46000000	47000000	232
	LG42	47000000	48000000	175
	LG42	48000000	49000000	218
	LG42	49000000	50000000	202
	LG42	50000000	51000000	181
	LG42	51000000	52000000	147
	LG42	52000000	53000000	166
	LG42	53000000	54000000	189
	LG42	54000000	55000000	186
	LG42	55000000	56000000	209
	LG42	56000000	57000000	203
	LG42	57000000	58000000	202
	LG42	58000000	59000000	186
	LG42	59000000	60000000	260
	LG42	60000000	61000000	201
	LG42	61000000	62000000	294
	LG42	62000000	63000000	234
	LG42	63000000	64000000	211
	LG42	64000000	65000000	211
	LG42	65000000	66000000	198
	LG42	66000000	67000000	215
	LG42	67000000	68000000	278
	LG42	68000000	69000000	247
	LG42	69000000	70000000	274
	LG42	70000000	71000000	213
	LG42	71000000	71142342	19
	LG41	0	1000000	233
	LG41	1000000	2000000	235
	LG41	2000000	3000000	202
	LG41	3000000	4000000	190
	LG41	4000000	5000000	177
	LG41	5000000	6000000	208
	LG41	6000000	7000000	237
	LG41	7000000	8000000	155
	LG41	8000000	9000000	188
	LG41	9000000	10000000	152
	LG41	10000000	11000000	210
	LG41	11000000	12000000	222
	LG41	12000000	13000000	197
	LG41	13000000	14000000	255
	LG41	14000000	15000000	140
	LG41	15000000	16000000	193
	LG41	16000000	17000000	181
	LG41	17000000	18000000	203
	LG41	18000000	19000000	184
	LG41	19000000	20000000	170
	LG41	20000000	21000000	216
	LG41	21000000	22000000	211
	LG41	22000000	23000000	179
	LG41	23000000	24000000	206
	LG41	24000000	25000000	208
	LG41	25000000	26000000	204
	LG41	26000000	27000000	194
	LG41	27000000	28000000	177
	LG41	28000000	29000000	156
	LG41	29000000	30000000	235
	LG41	30000000	30076848	16
	LG32	0	1000000	275
	LG32	1000000	2000000	200
	LG32	2000000	3000000	150
	LG32	3000000	4000000	175
	LG32	4000000	5000000	146
	LG32	5000000	6000000	209
	LG32	6000000	7000000	210
	LG32	7000000	8000000	194
	LG32	8000000	9000000	236
	LG32	9000000	10000000	187
	LG32	10000000	11000000	221
	LG32	11000000	12000000	178
	LG32	12000000	13000000	179
	LG32	13000000	14000000	207
	LG32	14000000	15000000	186
	LG32	15000000	16000000	157
	LG32	16000000	17000000	210
	LG32	17000000	18000000	187
	LG32	18000000	19000000	250
	LG32	19000000	20000000	198
	LG32	20000000	21000000	189
	LG32	21000000	22000000	250
	LG32	22000000	23000000	221
	LG32	23000000	24000000	152
	LG32	24000000	25000000	173
	LG32	25000000	26000000	146
	LG32	26000000	27000000	235
	LG32	27000000	28000000	241
	LG32	28000000	29000000	163
	LG32	29000000	30000000	192
	LG32	30000000	31000000	249
	LG32	31000000	32000000	178
	LG32	32000000	33000000	233
	LG32	33000000	34000000	177
	LG32	34000000	35000000	179
	LG32	35000000	36000000	182
	LG32	36000000	37000000	178
	LG32	37000000	38000000	189
	LG32	38000000	39000000	194
	LG32	39000000	40000000	152
	LG32	40000000	41000000	177
	LG32	41000000	42000000	190
	LG32	42000000	43000000	220
	LG32	43000000	44000000	208
	LG32	44000000	45000000	153
	LG32	45000000	46000000	264
	LG32	46000000	47000000	259
	LG32	47000000	48000000	160
	LG32	48000000	49000000	186
	LG32	49000000	50000000	203
	LG32	50000000	51000000	167
	LG32	51000000	52000000	178
	LG32	52000000	53000000	170
	LG32	53000000	54000000	221
	LG32	54000000	55000000	215
	LG32	55000000	56000000	214
	LG32	56000000	57000000	142
	LG32	57000000	58000000	252
	LG32	58000000	59000000	152
	LG32	59000000	60000000	188
	LG32	60000000	60100041	11
	LG40	0	1000000	201
	LG40	1000000	2000000	200
	LG40	2000000	3000000	221
	LG40	3000000	4000000	188
	LG40	4000000	5000000	169
	LG40	5000000	6000000	221
	LG40	6000000	7000000	211
	LG40	7000000	8000000	150
	LG40	8000000	9000000	216
	LG40	9000000	10000000	217
	LG40	10000000	11000000	214
	LG40	11000000	12000000	206
	LG40	12000000	13000000	186
	LG40	13000000	14000000	255
	LG40	14000000	15000000	219
	LG40	15000000	16000000	194
	LG40	16000000	17000000	207
	LG40	17000000	18000000	190
	LG40	18000000	19000000	203
	LG40	19000000	20000000	206
	LG40	20000000	21000000	188
	LG40	21000000	22000000	229
	LG40	22000000	23000000	223
	LG40	23000000	24000000	204
	LG40	24000000	25000000	210
	LG40	25000000	26000000	251
	LG40	26000000	27000000	212
	LG40	27000000	28000000	200
	LG40	28000000	29000000	236
	LG40	29000000	30000000	170
	LG40	30000000	31000000	172
	LG40	31000000	32000000	204
	LG40	32000000	33000000	181
	LG40	33000000	34000000	155
	LG40	34000000	35000000	250
	LG40	35000000	36000000	220
	LG40	36000000	37000000	169
	LG40	37000000	38000000	160
	LG40	38000000	39000000	213
	LG40	39000000	40000000	157
	LG40	40000000	41000000	167
	LG40	41000000	42000000	222
	LG40	42000000	43000000	216
	LG40	43000000	43147990	37
	LG33	0	1000000	144
	LG33	1000000	2000000	216
	LG33	2000000	3000000	195
	LG33	3000000	4000000	203
	LG33	4000000	5000000	180
	LG33	5000000	6000000	199
	LG33	6000000	7000000	152
	LG33	7000000	8000000	153
	LG33	8000000	9000000	170
	LG33	9000000	10000000	235
	LG33	10000000	11000000	198
	LG33	11000000	12000000	187
	LG33	12000000	13000000	161
	LG33	13000000	14000000	224
	LG33	14000000	15000000	275
	LG33	15000000	16000000	186
	LG33	16000000	17000000	161
	LG33	17000000	18000000	201
	LG33	18000000	19000000	171
	LG33	19000000	20000000	197
	LG33	20000000	21000000	191
	LG33	21000000	21849204	154
	LG9	0	1000000	164
	LG9	1000000	2000000	212
	LG9	2000000	3000000	315
	LG9	3000000	4000000	151
	LG9	4000000	5000000	167
	LG9	5000000	6000000	204
	LG9	6000000	7000000	176
	LG9	7000000	8000000	165
	LG9	8000000	9000000	162
	LG9	9000000	10000000	157
	LG9	10000000	11000000	225
	LG9	11000000	12000000	160
	LG9	12000000	13000000	207
	LG9	13000000	14000000	233
	LG9	14000000	15000000	253
	LG9	15000000	16000000	205
	LG9	16000000	17000000	213
	LG9	17000000	18000000	218
	LG9	18000000	19000000	157
	LG9	19000000	20000000	190
	LG9	20000000	21000000	132
	LG9	21000000	22000000	183
	LG9	22000000	23000000	231
	LG9	23000000	24000000	186
	LG9	24000000	25000000	203
	LG9	25000000	26000000	185
	LG9	26000000	27000000	188
	LG9	27000000	28000000	410
	LG9	28000000	29000000	184
	LG9	29000000	30000000	207
	LG9	30000000	31000000	181
	LG9	31000000	32000000	174
	LG9	32000000	33000000	174
	LG9	33000000	34000000	159
	LG9	34000000	35000000	211
	LG9	35000000	36000000	179
	LG9	36000000	37000000	166
	LG9	37000000	38000000	175
	LG9	38000000	39000000	203
	LG9	39000000	40000000	213
	LG9	40000000	41000000	189
	LG9	41000000	42000000	227
	LG9	42000000	43000000	167
	LG9	43000000	43829617	149
	LG30	0	1000000	199
	LG30	1000000	2000000	138
	LG30	2000000	3000000	326
	LG30	3000000	4000000	241
	LG30	4000000	5000000	168
	LG30	5000000	6000000	165
	LG30	6000000	7000000	178
	LG30	7000000	8000000	195
	LG30	8000000	9000000	187
	LG30	9000000	10000000	158
	LG30	10000000	11000000	190
	LG30	11000000	12000000	230
	LG30	12000000	13000000	210
	LG30	13000000	14000000	178
	LG30	14000000	15000000	170
	LG30	15000000	16000000	174
	LG30	16000000	17000000	187
	LG30	17000000	18000000	213
	LG30	18000000	19000000	182
	LG30	19000000	20000000	163
	LG30	20000000	21000000	142
	LG30	21000000	21955514	153
	LG31	0	1000000	197
	LG31	1000000	2000000	184
	LG31	2000000	3000000	195
	LG31	3000000	4000000	173
	LG31	4000000	5000000	186
	LG31	5000000	6000000	247
	LG31	6000000	7000000	211
	LG31	7000000	8000000	187
	LG31	8000000	9000000	162
	LG31	9000000	10000000	168
	LG31	10000000	11000000	217
	LG31	11000000	12000000	220
	LG31	12000000	13000000	222
	LG31	13000000	14000000	179
	LG31	14000000	15000000	156
	LG31	15000000	16000000	210
	LG31	16000000	17000000	259
	LG31	17000000	18000000	162
	LG31	18000000	19000000	251
	LG31	19000000	20000000	213
	LG31	20000000	21000000	166
	LG31	21000000	22000000	190
	LG31	22000000	23000000	235
	LG31	23000000	24000000	279
	LG31	24000000	25000000	169
	LG31	25000000	26000000	182
	LG31	26000000	27000000	183
	LG31	27000000	28000000	204
	LG31	28000000	29000000	208
	LG31	29000000	30000000	191
	LG31	30000000	31000000	141
	LG31	31000000	32000000	216
	LG31	32000000	33000000	218
	LG31	33000000	34000000	206
	LG31	34000000	35000000	188
	LG31	35000000	36000000	193
	LG31	36000000	37000000	171
	LG31	37000000	38000000	204
	LG31	38000000	39000000	213
	LG31	39000000	40000000	231
	LG31	40000000	41000000	184
	LG31	41000000	42000000	200
	LG31	42000000	43000000	240
	LG31	43000000	44000000	205
	LG31	44000000	44805893	118
	LG36	0	1000000	240
	LG36	1000000	2000000	193
	LG36	2000000	3000000	237
	LG36	3000000	4000000	198
	LG36	4000000	5000000	232
	LG36	5000000	6000000	210
	LG36	6000000	7000000	208
	LG36	7000000	8000000	160
	LG36	8000000	9000000	169
	LG36	9000000	10000000	182
	LG36	10000000	11000000	156
	LG36	11000000	12000000	173
	LG36	12000000	13000000	212
	LG36	13000000	14000000	194
	LG36	14000000	15000000	167
	LG36	15000000	16000000	168
	LG36	16000000	17000000	183
	LG36	17000000	18000000	173
	LG36	18000000	19000000	144
	LG36	19000000	20000000	248
	LG36	20000000	21000000	186
	LG36	21000000	22000000	221
	LG36	22000000	23000000	176
	LG36	23000000	24000000	175
	LG36	24000000	25000000	185
	LG36	25000000	26000000	173
	LG36	26000000	27000000	181
	LG36	27000000	28000000	192
	LG36	28000000	29000000	208
	LG36	29000000	30000000	167
	LG36	30000000	31000000	231
	LG36	31000000	31429309	88
	LG44	0	1000000	145
	LG44	1000000	2000000	166
	LG44	2000000	3000000	165
	LG44	3000000	4000000	158
	LG44	4000000	5000000	155
	LG44	5000000	6000000	176
	LG44	6000000	7000000	174
	LG44	7000000	8000000	267
	LG44	8000000	9000000	192
	LG44	9000000	10000000	168
	LG44	10000000	11000000	132
	LG44	11000000	12000000	171
	LG44	12000000	13000000	254
	LG44	13000000	14000000	195
	LG44	14000000	15000000	245
	LG44	15000000	16000000	165
	LG44	16000000	17000000	187
	LG44	17000000	18000000	216
	LG44	18000000	19000000	219
	LG44	19000000	20000000	212
	LG44	20000000	21000000	174
	LG44	21000000	22000000	151
	LG44	22000000	23000000	197
	LG44	23000000	24000000	175
	LG44	24000000	25000000	214
	LG44	25000000	26000000	192
	LG44	26000000	27000000	212
	LG44	27000000	28000000	167
	LG44	28000000	29000000	198
	LG44	29000000	30000000	173
	LG44	30000000	31000000	200
	LG44	31000000	32000000	186
	LG44	32000000	33000000	214
	LG44	33000000	34000000	229
	LG44	34000000	35000000	180
	LG44	35000000	36000000	185
	LG44	36000000	37000000	207
	LG44	37000000	38000000	189
	LG44	38000000	38023466	0
	LG37	0	1000000	218
	LG37	1000000	2000000	221
	LG37	2000000	3000000	177
	LG37	3000000	4000000	152
	LG37	4000000	5000000	204
	LG37	5000000	6000000	223
	LG37	6000000	7000000	191
	LG37	7000000	8000000	280
	LG37	8000000	9000000	173
	LG37	9000000	10000000	152
	LG37	10000000	11000000	208
	LG37	11000000	12000000	137
	LG37	12000000	13000000	231
	LG37	13000000	14000000	176
	LG37	14000000	15000000	229
	LG37	15000000	16000000	202
	LG37	16000000	17000000	165
	LG37	17000000	18000000	213
	LG37	18000000	19000000	202
	LG37	19000000	20000000	189
	LG37	20000000	21000000	166
	LG37	21000000	22000000	193
	LG37	22000000	23000000	215
	LG37	23000000	24000000	180
	LG37	24000000	25000000	210
	LG37	25000000	26000000	166
	LG37	26000000	27000000	165
	LG37	27000000	28000000	187
	LG37	28000000	29000000	187
	LG37	29000000	30000000	217
	LG37	30000000	31000000	127
	LG37	31000000	32000000	206
	LG37	32000000	33000000	194
	LG37	33000000	34000000	236
	LG37	34000000	34088060	9
	LG38	0	1000000	148
	LG38	1000000	2000000	185
	LG38	2000000	3000000	166
	LG38	3000000	4000000	182
	LG38	4000000	5000000	192
	LG38	5000000	6000000	254
	LG38	6000000	7000000	211
	LG38	7000000	8000000	180
	LG38	8000000	9000000	184
	LG38	9000000	10000000	174
	LG38	10000000	11000000	174
	LG38	11000000	12000000	208
	LG38	12000000	13000000	182
	LG38	13000000	14000000	203
	LG38	14000000	15000000	223
	LG38	15000000	16000000	218
	LG38	16000000	17000000	153
	LG38	17000000	18000000	192
	LG38	18000000	19000000	169
	LG38	19000000	20000000	213
	LG38	20000000	21000000	180
	LG38	21000000	22000000	250
	LG38	22000000	23000000	159
	LG38	23000000	24000000	229
	LG38	24000000	25000000	240
	LG38	25000000	26000000	230
	LG38	26000000	27000000	194
	LG38	27000000	28000000	227
	LG38	28000000	29000000	223
	LG38	29000000	30000000	232
	LG38	30000000	31000000	157
	LG38	31000000	31085751	13
	LG39	0	1000000	187
	LG39	1000000	2000000	212
	LG39	2000000	3000000	174
	LG39	3000000	4000000	257
	LG39	4000000	5000000	217
	LG39	5000000	6000000	182
	LG39	6000000	7000000	184
	LG39	7000000	8000000	224
	LG39	8000000	9000000	169
	LG39	9000000	10000000	234
	LG39	10000000	11000000	219
	LG39	11000000	12000000	221
	LG39	12000000	13000000	170
	LG39	13000000	14000000	189
	LG39	14000000	15000000	192
	LG39	15000000	16000000	186
	LG39	16000000	16351714	60
	LG18	0	1000000	233
	LG18	1000000	2000000	190
	LG18	2000000	3000000	212
	LG18	3000000	4000000	172
	LG18	4000000	5000000	204
	LG18	5000000	6000000	169
	LG18	6000000	7000000	211
	LG18	7000000	8000000	172
	LG18	8000000	9000000	202
	LG18	9000000	10000000	166
	LG18	10000000	11000000	228
	LG18	11000000	12000000	183
	LG18	12000000	13000000	142
	LG18	13000000	14000000	158
	LG18	14000000	15000000	218
	LG18	15000000	16000000	151
	LG18	16000000	16029459	0
	LG19	0	1000000	181
	LG19	1000000	2000000	140
	LG19	2000000	3000000	179
	LG19	3000000	4000000	177
	LG19	4000000	5000000	179
	LG19	5000000	6000000	150
	LG19	6000000	7000000	277
	LG19	7000000	8000000	249
	LG19	8000000	9000000	199
	LG19	9000000	10000000	197
	LG19	10000000	11000000	217
	LG19	11000000	12000000	171
	LG19	12000000	13000000	135
	LG19	13000000	14000000	165
	LG19	14000000	15000000	178
	LG19	15000000	16000000	204
	LG19	16000000	17000000	209
	LG19	17000000	18000000	248
	LG19	18000000	19000000	218
	LG19	19000000	20000000	181
	LG19	20000000	21000000	138
	LG19	21000000	22000000	159
	LG19	22000000	23000000	221
	LG19	23000000	24000000	194
	LG19	24000000	25000000	185
	LG19	25000000	26000000	170
	LG19	26000000	27000000	184
	LG19	27000000	27576248	80
	LG14	0	1000000	166
	LG14	1000000	2000000	129
	LG14	2000000	3000000	167
	LG14	3000000	3362702	94
	LG15	0	1000000	204
	LG15	1000000	2000000	139
	LG15	2000000	3000000	183
	LG15	3000000	4000000	150
	LG15	4000000	5000000	219
	LG15	5000000	6000000	216
	LG15	6000000	7000000	209
	LG15	7000000	8000000	204
	LG15	8000000	9000000	186
	LG15	9000000	10000000	187
	LG15	10000000	11000000	210
	LG15	11000000	12000000	211
	LG15	12000000	13000000	220
	LG15	13000000	14000000	169
	LG15	14000000	15000000	180
	LG15	15000000	16000000	205
	LG15	16000000	17000000	222
	LG15	17000000	18000000	178
	LG15	18000000	19000000	230
	LG15	19000000	20000000	237
	LG15	20000000	21000000	188
	LG15	21000000	22000000	159
	LG15	22000000	23000000	213
	LG15	23000000	24000000	203
	LG15	24000000	25000000	174
	LG15	25000000	26000000	169
	LG15	26000000	27000000	195
	LG15	27000000	28000000	228
	LG15	28000000	29000000	223
	LG15	29000000	30000000	188
	LG15	30000000	31000000	197
	LG15	31000000	32000000	194
	LG15	32000000	33000000	246
	LG15	33000000	34000000	201
	LG15	34000000	35000000	207
	LG15	35000000	36000000	162
	LG15	36000000	37000000	191
	LG15	37000000	38000000	216
	LG15	38000000	39000000	169
	LG15	39000000	40000000	212
	LG15	40000000	41000000	178
	LG15	41000000	42000000	191
	LG15	42000000	43000000	155
	LG15	43000000	44000000	156
	LG15	44000000	45000000	242
	LG15	45000000	46000000	187
	LG15	46000000	47000000	145
	LG15	47000000	48000000	156
	LG15	48000000	49000000	238
	LG15	49000000	49763323	110
	LG16	0	1000000	218
	LG16	1000000	2000000	177
	LG16	2000000	3000000	179
	LG16	3000000	4000000	187
	LG16	4000000	5000000	191
	LG16	5000000	6000000	180
	LG16	6000000	7000000	206
	LG16	7000000	8000000	230
	LG16	8000000	9000000	189
	LG16	9000000	10000000	169
	LG16	10000000	11000000	172
	LG16	11000000	12000000	160
	LG16	12000000	13000000	209
	LG16	13000000	14000000	169
	LG16	14000000	15000000	206
	LG16	15000000	16000000	235
	LG16	16000000	17000000	211
	LG16	17000000	18000000	185
	LG16	18000000	19000000	170
	LG16	19000000	20000000	193
	LG16	20000000	21000000	187
	LG16	21000000	22000000	213
	LG16	22000000	23000000	145
	LG16	23000000	24000000	185
	LG16	24000000	25000000	178
	LG16	25000000	26000000	226
	LG16	26000000	27000000	219
	LG16	27000000	28000000	202
	LG16	28000000	29000000	219
	LG16	29000000	30000000	240
	LG16	30000000	31000000	181
	LG16	31000000	32000000	185
	LG16	32000000	33000000	221
	LG16	33000000	34000000	163
	LG16	34000000	35000000	219
	LG16	35000000	36000000	284
	LG16	36000000	37000000	205
	LG16	37000000	38000000	221
	LG16	38000000	39000000	197
	LG16	39000000	40000000	168
	LG16	40000000	41000000	206
	LG16	41000000	42000000	151
	LG16	42000000	43000000	194
	LG16	43000000	44000000	124
	LG16	44000000	45000000	168
	LG16	45000000	46000000	189
	LG16	46000000	46225372	45
	LG17	0	1000000	176
	LG17	1000000	2000000	202
	LG17	2000000	3000000	233
	LG17	3000000	4000000	172
	LG17	4000000	5000000	176
	LG17	5000000	6000000	201
	LG17	6000000	7000000	221
	LG17	7000000	8000000	212
	LG17	8000000	9000000	168
	LG17	9000000	10000000	219
	LG17	10000000	11000000	207
	LG17	11000000	12000000	166
	LG17	12000000	13000000	225
	LG17	13000000	14000000	192
	LG17	14000000	15000000	223
	LG17	15000000	16000000	187
	LG17	16000000	17000000	354
	LG17	17000000	18000000	192
	LG17	18000000	19000000	231
	LG17	19000000	20000000	208
	LG17	20000000	21000000	217
	LG17	21000000	22000000	242
	LG17	22000000	23000000	193
	LG17	23000000	24000000	168
	LG17	24000000	25000000	192
	LG17	25000000	26000000	175
	LG17	26000000	27000000	263
	LG17	27000000	28000000	226
	LG17	28000000	29000000	165
	LG17	29000000	30000000	216
	LG17	30000000	31000000	180
	LG17	31000000	32000000	174
	LG17	32000000	33000000	179
	LG17	33000000	34000000	184
	LG17	34000000	35000000	222
	LG17	35000000	36000000	165
	LG17	36000000	37000000	104
	LG17	37000000	38000000	156
	LG17	38000000	39000000	156
	LG17	39000000	40000000	166
	LG17	40000000	41000000	202
	LG17	41000000	42000000	182
	LG17	42000000	43000000	192
	LG17	43000000	44000000	219
	LG17	44000000	45000000	199
	LG17	45000000	46000000	185
	LG17	46000000	47000000	179
	LG17	47000000	48000000	245
	LG17	48000000	48762776	142
	LG10	0	1000000	241
	LG10	1000000	2000000	188
	LG10	2000000	3000000	217
	LG10	3000000	4000000	190
	LG10	4000000	5000000	166
	LG10	5000000	6000000	184
	LG10	6000000	7000000	268
	LG10	7000000	8000000	170
	LG10	8000000	9000000	176
	LG10	9000000	10000000	237
	LG10	10000000	11000000	182
	LG10	11000000	12000000	189
	LG10	12000000	13000000	230
	LG10	13000000	14000000	163
	LG10	14000000	15000000	202
	LG10	15000000	16000000	192
	LG10	16000000	17000000	119
	LG10	17000000	18000000	200
	LG10	18000000	19000000	154
	LG10	19000000	20000000	141
	LG10	20000000	21000000	208
	LG10	21000000	22000000	228
	LG10	22000000	23000000	227
	LG10	23000000	24000000	183
	LG10	24000000	25000000	199
	LG10	25000000	26000000	186
	LG10	26000000	27000000	214
	LG10	27000000	28000000	215
	LG10	28000000	29000000	221
	LG10	29000000	30000000	125
	LG10	30000000	31000000	667
	LG10	31000000	32000000	283
	LG10	32000000	32884954	147
	LG11	0	1000000	239
	LG11	1000000	2000000	231
	LG11	2000000	3000000	182
	LG11	3000000	4000000	228
	LG11	4000000	5000000	245
	LG11	5000000	6000000	245
	LG11	6000000	7000000	253
	LG11	7000000	8000000	225
	LG11	8000000	9000000	233
	LG11	9000000	10000000	109
	LG11	10000000	11000000	193
	LG11	11000000	12000000	152
	LG11	12000000	13000000	188
	LG11	13000000	14000000	177
	LG11	14000000	15000000	197
	LG11	15000000	16000000	145
	LG11	16000000	17000000	198
	LG11	17000000	18000000	198
	LG11	18000000	19000000	204
	LG11	19000000	20000000	247
	LG11	20000000	21000000	194
	LG11	21000000	22000000	169
	LG11	22000000	23000000	200
	LG11	23000000	24000000	149
	LG11	24000000	24369793	86
	LG12	0	1000000	196
	LG12	1000000	2000000	200
	LG12	2000000	3000000	151
	LG12	3000000	4000000	227
	LG12	4000000	5000000	277
	LG12	5000000	6000000	160
	LG12	6000000	7000000	245
	LG12	7000000	8000000	164
	LG12	8000000	9000000	220
	LG12	9000000	10000000	241
	LG12	10000000	11000000	134
	LG12	11000000	12000000	202
	LG12	12000000	13000000	171
	LG12	13000000	14000000	169
	LG12	14000000	15000000	166
	LG12	15000000	16000000	206
	LG12	16000000	17000000	217
	LG12	17000000	18000000	209
	LG12	18000000	18265359	57
	LG13	0	1000000	197
	LG13	1000000	2000000	163
	LG13	2000000	3000000	169
	LG13	3000000	4000000	214
	LG13	4000000	5000000	204
	LG13	5000000	6000000	182
	LG13	6000000	7000000	336
	LG13	7000000	8000000	183
	LG13	8000000	9000000	175
	LG13	9000000	10000000	182
	LG13	10000000	11000000	182
	LG13	11000000	12000000	210
	LG13	12000000	13000000	173
	LG13	13000000	14000000	153
	LG13	14000000	15000000	237
	LG13	15000000	16000000	146
	LG13	16000000	17000000	191
	LG13	17000000	18000000	172
	LG13	18000000	19000000	168
	LG13	19000000	20000000	197
	LG13	20000000	21000000	207
	LG13	21000000	22000000	227
	LG13	22000000	23000000	227
	LG13	23000000	24000000	250
	LG13	24000000	25000000	187
	LG13	25000000	26000000	214
	LG13	26000000	27000000	227
	LG13	27000000	28000000	231
	LG13	28000000	29000000	168
	LG13	29000000	30000000	199
	LG13	30000000	31000000	180
	LG13	31000000	32000000	166
	LG13	32000000	33000000	230
	LG13	33000000	34000000	251
	LG13	34000000	35000000	260
	LG13	35000000	36000000	235
	LG13	36000000	36838812	167

## Sheet: Fig.1a(9)
Fig. 1a(9). Distribution of miRNA in the genome. Most miRNAs are distributed in clusters across the genome
	LGs	Start	End	Color
	LG10	19416791	19416846	color=chr10
	LG10	31356826	31356884	color=chr10
	LG10	7753132	7753192	color=chr10
	LG10	7753387	7753454	color=chr10
	LG11	14057092	14057151	color=chr11
	LG1	17440894	17440958	color=chr1
	LG13	14616489	14616549	color=chr13
	LG13	18641684	18641744	color=chr13
	LG13	36768912	36768968	color=chr13
	LG15	10093280	10093339	color=chr15
	LG15	2222332	2222394	color=chr15
	LG15	22444449	22444520	color=chr15
	LG15	40450459	40450542	color=chr15
	LG15	48942405	48942463	color=chr15
	LG16	10466150	10466208	color=chr16
	LG16	10920929	10920987	color=chr16
	LG16	10921242	10921300	color=chr16
	LG16	11656596	11656672	color=chr16
	LG16	19996046	19996107	color=chr16
	LG16	23958529	23958589	color=chr16
	LG16	2698497	2698554	color=chr16
	LG16	32948326	32948378	color=chr16
	LG16	33335868	33335951	color=chr16
	LG17	22336209	22336265	color=chr17
	LG17	26516410	26516470	color=chr17
	LG17	26806447	26806501	color=chr17
	LG17	46626081	46626138	color=chr17
	LG17	9325450	9325510	color=chr17
	LG18	10808982	10809041	color=chr18
	LG19	11661954	11662009	color=chr19
	LG19	1251926	1251984	color=chr19
	LG19	1252850	1252908	color=chr19
	LG19	1253976	1254034	color=chr19
	LG19	1254300	1254358	color=chr19
	LG20	33065898	33065975	color=chr20
	LG20	34226521	34226580	color=chr20
	LG20	34908515	34908571	color=chr20
	LG2	11081062	11081122	color=chr2
	LG2	11081297	11081359	color=chr2
	LG22	9555640	9555697	color=chr22
	LG22	9559070	9559130	color=chr22
	LG23	7261939	7261990	color=chr23
	LG24	16460978	16461023	color=chr24
	LG24	19095841	19095900	color=chr24
	LG24	6165058	6165106	color=chr24
	LG24	9377865	9377934	color=chr24
	LG25	10020068	10020125	color=chr25
	LG25	18431103	18431160	color=chr25
	LG25	47979469	47979523	color=chr25
	LG26	20637849	20637905	color=chr26
	LG2	6474171	6474228	color=chr2
	LG26	9375027	9375081	color=chr26
	LG26	9953713	9953767	color=chr26
	LG27	13330926	13330988	color=chr27
	LG27	18550151	18550206	color=chr27
	LG27	18569627	18569695	color=chr27
	LG27	18570319	18570375	color=chr27
	LG27	19384928	19384981	color=chr27
	LG27	23369494	23369558	color=chr27
	LG27	23371291	23371353	color=chr27
	LG28	32440132	32440186	color=chr28
	LG28	33569715	33569773	color=chr28
	LG29	10091287	10091377	color=chr29
	LG29	14910573	14910630	color=chr29
	LG29	20521534	20521594	color=chr29
	LG29	20521809	20521876	color=chr29
	LG29	32438470	32438529	color=chr29
	LG29	36319310	36319366	color=chr29
	LG29	6162374	6162431	color=chr29
	LG29	8320173	8320263	color=chr29
	LG29	8339518	8339608	color=chr29
	LG30	11530402	11530458	color=chr30
	LG30	18560208	18560265	color=chr30
	LG30	18686097	18686154	color=chr30
	LG30	8324590	8324648	color=chr30
	LG30	8325052	8325107	color=chr30
	LG30	9500024	9500093	color=chr30
	LG31	25030296	25030348	color=chr31
	LG31	25344848	25344902	color=chr31
	LG31	28899273	28899331	color=chr31
	LG31	28923509	28923570	color=chr31
	LG31	6137339	6137391	color=chr31
	LG32	20096832	20096890	color=chr32
	LG32	24386550	24386609	color=chr32
	LG32	35650628	35650694	color=chr32
	LG32	57923304	57923363	color=chr32
	LG32	57923915	57923973	color=chr32
	LG3	31051306	31051372	color=chr3
	LG3	31067665	31067725	color=chr3
	LG33	14539642	14539704	color=chr1
	LG33	16806483	16806569	color=chr1
	LG3	32844765	32844824	color=chr3
	LG33	3917530	3917597	color=chr1
	LG34	33286791	33286849	color=chr2
	LG34	34938245	34938299	color=chr2
	LG3	44496390	44496443	color=chr3
	LG34	66489	66548	color=chr2
	LG3	48459716	48459791	color=chr3
	LG3	5414516	5414574	color=chr3
	LG3	5462999	5463059	color=chr3
	LG3	59422758	59422816	color=chr3
	LG37	11149113	11149167	color=chr5
	LG37	1299141	1299201	color=chr5
	LG37	1299144	1299203	color=chr5
	LG37	1299282	1299340	color=chr5
	LG37	1299408	1299466	color=chr5
	LG37	1299686	1299744	color=chr5
	LG37	1300120	1300181	color=chr5
	LG37	1300259	1300319	color=chr5
	LG37	1300571	1300629	color=chr5
	LG37	23402704	23402766	color=chr5
	LG37	5392135	5392184	color=chr5
	LG37	9391602	9391660	color=chr5
	LG38	28435148	28435204	color=chr6
	LG38	8445431	8445493	color=chr6
	LG39	10794275	10794328	color=chr7
	LG39	5747819	5747902	color=chr7
	LG40	11310755	11310814	color=chr8
	LG40	11530161	11530220	color=chr8
	LG40	11645742	11645801	color=chr8
	LG40	20851061	20851123	color=chr8
	LG40	25014614	25014679	color=chr8
	LG40	3002027	3002088	color=chr8
	LG40	30427605	30427663	color=chr8
	LG40	38319445	38319504	color=chr8
	LG41	19698768	19698825	color=chr9
	LG41	19700377	19700439	color=chr9
	LG41	4699167	4699226	color=chr9
	LG42	24715547	24715606	color=chr10
	LG42	43321150	43321208	color=chr10
	LG42	56042232	56042291	color=chr10
	LG42	6006244	6006299	color=chr10
	LG42	65485360	65485419	color=chr10
	LG42	67822647	67822705	color=chr10
	LG43	10836305	10836362	color=chr11
	LG43	15839109	15839162	color=chr11
	LG43	22119197	22119248	color=chr11
	LG43	248013	248076	color=chr11
	LG43	33971332	33971380	color=chr11
	LG43	33983423	33983471	color=chr11
	LG43	34001883	34001931	color=chr11
	LG43	35991906	35991965	color=chr11
	LG43	41302824	41302882	color=chr11
	LG43	42073812	42073874	color=chr11
	LG43	53981338	53981404	color=chr11
	LG43	54263269	54263326	color=chr11
	LG43	54263442	54263500	color=chr11
	LG43	54359396	54359453	color=chr11
	LG43	54359569	54359627	color=chr11
	LG44	4040360	4040425	color=chr12
	LG5	12805056	12805113	color=chr5
	LG5	3967767	3967829	color=chr5
	LG5	5329336	5329414	color=chr5
	LG6	1551235	1551293	color=chr6
	LG6	20749537	20749593	color=chr6
	LG6	2078062	2078140	color=chr6
	LG6	3151152	3151208	color=chr6
	LG8	17390155	17390214	color=chr8
	LG8	3014044	3014102	color=chr8
	LG8	608455	608512	color=chr8
	LG9	1256694	1256752	color=chr9
	LG9	1267596	1267665	color=chr9
	LG9	1284850	1284910	color=chr9
	LG9	43142484	43142540	color=chr9

## Sheet: Fig.1a(10)
Fig. 1a(10). Schematic presentation of major interchromosomal relationships in the shrimp genome
	LGs	Start	End	LGs	Start	End	Color
	LG1	4747401	4760106	LG36	5322082	5331032	color=chr4
	LG1	7468180	7510900	LG36	5359970	5363977	color=chr4
	LG1	11651046	11654297	LG36	5398611	5415798	color=chr4
	LG1	12632150	12657095	LG36	10667210	10698985	color=chr4
	LG1	12832993	12838718	LG36	11755067	11765936	color=chr4
	LG1	15878550	15888555	LG36	13929132	13931014	color=chr4
	LG1	20987808	20995020	LG36	17182111	17190532	color=chr4
	LG1	24104727	24112684	LG36	19783470	19791343	color=chr4
	LG1	26080891	26092230	LG36	23133447	23148490	color=chr4
	LG1	26658667	26689549	LG36	25054211	25089023	color=chr4
	LG1	29391630	29393240	LG36	27649966	27651913	color=chr4
	LG1	33787035	33829194	LG36	30375421	30396040	color=chr4
	LG10	5260863	5263661	LG11	23833761	23835317	color=chr11
	LG10	9408916	9430495	LG11	18432040	18443492	color=chr11
	LG10	13510753	13517579	LG11	16990350	16999752	color=chr11
	LG10	16268096	16268578	LG11	10591292	10591642	color=chr11
	LG10	16600546	16606699	LG11	10294096	10304673	color=chr11
	LG10	18119448	18120251	LG11	3880909	3881775	color=chr11
	LG10	18141991	18142332	LG11	3879474	3880716	color=chr11
	LG10	18171848	18172708	LG11	3876239	3877018	color=chr11
	LG10	23350482	23359116	LG11	3087490	3100153	color=chr11
	LG10	23923585	23940901	LG11	711455	714434	color=chr11
	LG11	704308	705748	LG16	45780268	45784706	color=chr16
	LG11	711455	714434	LG16	45768669	45775913	color=chr16
	LG11	734292	735872	LG16	45750360	45761220	color=chr16
	LG11	761057	767687	LG16	45717267	45723809	color=chr16
	LG11	8073048	8130143	LG16	43886009	43935663	color=chr16
	LG11	9889818	9893966	LG16	37104947	37106599	color=chr16
	LG11	11063335	11068136	LG16	35725515	35733104	color=chr16
	LG13	2087286	2098962	LG36	3562431	3590139	color=chr4
	LG13	3314839	3337737	LG36	4644090	4662524	color=chr4
	LG13	3367366	3375539	LG36	9030069	9034897	color=chr4
	LG13	6380593	6390499	LG36	10944042	10964503	color=chr4
	LG13	6409303	6414783	LG36	15281671	15283852	color=chr4
	LG13	7465642	7470265	LG36	17511677	17516392	color=chr4
	LG13	7764827	7765405	LG36	19783470	19791343	color=chr4
	LG13	7836368	7841078	LG36	20701639	20727818	color=chr4
	LG13	8675247	8679090	LG36	20825351	20841876	color=chr4
	LG15	1517520	1574582	LG27	8419603	8427061	color=chr27
	LG15	2251557	2260242	LG27	8525747	8531237	color=chr27
	LG15	7085863	7093280	LG27	11020410	11032651	color=chr27
	LG15	7529396	7530802	LG27	16508576	16508740	color=chr27
	LG15	8160863	8168368	LG27	19541459	19549544	color=chr27
	LG15	8653882	8663915	LG27	19919158	19926117	color=chr27
	LG15	11270675	11271342	LG27	23057352	23060675	color=chr27
	LG15	12314037	12322296	LG27	24557073	24572172	color=chr27
	LG15	14981109	14982881	LG27	26805589	26814286	color=chr27
	LG15	15404890	15411468	LG27	27124989	27150625	color=chr27
	LG15	18005363	18033026	LG27	27688953	27693658	color=chr27
	LG15	20243149	20250108	LG27	29021005	29031849	color=chr27
	LG15	21838154	21841661	LG27	32227191	32236619	color=chr27
	LG15	9111885	9116557	LG27	4456469	4478589	color=chr27
	LG15	9882850	9892542	LG27	4608989	4620928	color=chr27
	LG15	13632869	13637553	LG27	4898410	4899433	color=chr27
	LG15	15363241	15373315	LG27	9136232	9139916	color=chr27
	LG15	18129931	18131097	LG27	14283220	14287803	color=chr27
	LG15	21880380	21882118	LG27	16853093	16856390	color=chr27
	LG15	28925079	28935887	LG27	19139133	19142938	color=chr27
	LG15	30829793	30864025	LG27	24530166	24540422	color=chr27
	LG15	32127496	32132528	LG27	26414048	26420644	color=chr27
	LG15	34482408	34484556	LG27	26668177	26672662	color=chr27
	LG15	34816008	34817300	LG27	31121078	31122595	color=chr27
	LG15	12648841	12650275	LG3	65324773	65326675	color=chr3
	LG15	13645414	13649075	LG3	59984152	59989142	color=chr3
	LG15	15339169	15345707	LG3	55170997	55174874	color=chr3
	LG15	15363241	15373315	LG3	52710765	52716349	color=chr3
	LG15	21517670	21520289	LG3	51887798	51896202	color=chr3
	LG15	23705406	23715899	LG3	48940727	48942553	color=chr3
	LG15	24707320	24711837	LG3	47698140	47710409	color=chr3
	LG15	26560061	26569436	LG3	47262046	47265925	color=chr3
	LG15	29630191	29632515	LG3	47063929	47067920	color=chr3
	LG15	34482408	34484556	LG3	45874230	45878571	color=chr3
	LG15	37085327	37110030	LG3	43510794	43524078	color=chr3
	LG16	2330913	2333239	LG37	10996665	10999414	color=chr5
	LG16	2791626	2794372	LG37	11007814	11009771	color=chr5
	LG16	2819452	2826083	LG37	11110416	11115866	color=chr5
	LG16	3238601	3244358	LG37	11210476	11216357	color=chr5
	LG16	3268510	3277133	LG37	11404873	11406724	color=chr5
	LG16	7979932	7981858	LG37	16805561	16807935	color=chr5
	LG16	2280004	2282541	LG37	11377378	11380383	color=chr5
	LG16	2294809	2296632	LG37	11210476	11216357	color=chr5
	LG16	2315418	2318551	LG37	11202465	11207457	color=chr5
	LG16	2766863	2773050	LG37	11121916	11125737	color=chr5
	LG16	2819452	2826083	LG37	11110416	11115866	color=chr5
	LG16	3268510	3277133	LG37	10990203	10992872	color=chr5
	LG16	3277311	3280246	LG37	10968971	10971946	color=chr5
	LG16	18791240	18792572	LG42	19795710	19808994	color=chr10
	LG16	21462035	21462969	LG42	20530122	20531040	color=chr10
	LG16	21465486	21466615	LG42	20568159	20569289	color=chr10
	LG16	21469044	21469826	LG42	20575485	20576300	color=chr10
	LG16	21472842	21473423	LG42	20588220	20588810	color=chr10
	LG16	21475405	21476364	LG42	20641249	20641956	color=chr10
	LG16	21478806	21479936	LG42	20649426	20650622	color=chr10
	LG16	21499025	21500155	LG42	20673457	20674039	color=chr10
	LG16	21521905	21522378	LG42	20689801	20690622	color=chr10
	LG16	21548432	21549562	LG42	20692864	20693997	color=chr10
	LG16	21833309	21878844	LG42	25231465	25233948	color=chr10
	LG16	26708590	26728631	LG42	26713094	26717645	color=chr10
	LG16	32759385	32772188	LG42	26752483	26758830	color=chr10
	LG16	21472295	21472834	LG42	20526596	20527303	color=chr10
	LG16	21493020	21493460	LG42	20542545	20543192	color=chr10
	LG16	21496286	21496864	LG42	20560089	20560706	color=chr10
	LG16	21548432	21549562	LG42	20601021	20602145	color=chr10
	LG16	21565488	21565871	LG42	20622578	20622964	color=chr10
	LG16	21570895	21572022	LG42	20673457	20674039	color=chr10
	LG16	21715302	21716011	LG42	20689801	20690622	color=chr10
	LG16	5789124	5812214	LG42	35279755	35300027	color=chr10
	LG16	9609917	9633892	LG42	29583985	29587677	color=chr10
	LG16	14389087	14400798	LG42	25714622	25726805	color=chr10
	LG16	16891317	16895772	LG42	24466210	24473593	color=chr10
	LG16	21469044	21469826	LG42	20700372	20700875	color=chr10
	LG16	21472295	21472834	LG42	20669800	20670268	color=chr10
	LG16	21506387	21509719	LG42	20660044	20661168	color=chr10
	LG16	21521905	21522378	LG42	20641249	20641956	color=chr10
	LG16	21600118	21600453	LG42	20560832	20561218	color=chr10
	LG17	5275630	5287688	LG4	17901369	17918054	color=chr4
	LG17	12722992	12781369	LG4	16569182	16570850	color=chr4
	LG17	14764922	14780248	LG4	13648749	13706248	color=chr4
	LG17	14783249	14787646	LG4	13581615	13634011	color=chr4
	LG17	16673460	16680855	LG4	13230986	13244014	color=chr4
	LG17	21205916	21208838	LG4	10163181	10179957	color=chr4
	LG17	21807505	21813963	LG4	10072590	10090578	color=chr4
	LG17	21817126	21824316	LG4	10060535	10069569	color=chr4
	LG20	4679600	4680613	LG32	47530686	47536374	color=chr32
	LG20	6214833	6236021	LG32	45706876	45724058	color=chr32
	LG20	8301533	8304351	LG32	44325957	44329883	color=chr32
	LG20	10255493	10264474	LG32	42661194	42672222	color=chr32
	LG20	12243415	12258334	LG32	42470262	42477154	color=chr32
	LG20	12258395	12261704	LG32	42455380	42469246	color=chr32
	LG20	34464985	34466884	LG37	10990203	10992872	color=chr5
	LG20	34561502	34564176	LG37	11110416	11115866	color=chr5
	LG20	34571824	34575012	LG37	11121916	11125737	color=chr5
	LG20	34642582	34644802	LG37	11377378	11380383	color=chr5
	LG20	34668698	34678391	LG37	11385784	11388099	color=chr5
	LG20	35054895	35057541	LG37	13454824	13460062	color=chr5
	LG20	33447067	33458459	LG37	15857444	15875966	color=chr5
	LG20	34583301	34584579	LG37	11404873	11406724	color=chr5
	LG20	34611154	34615630	LG37	11401359	11404826	color=chr5
	LG20	34616699	34618643	LG37	11395170	11397657	color=chr5
	LG20	34642582	34644802	LG37	11377378	11380383	color=chr5
	LG20	34668698	34678391	LG37	11202465	11207457	color=chr5
	LG20	2263934	2268442	LG42	47577956	47584583	color=chr10
	LG20	7937864	7960300	LG42	51346275	51348920	color=chr10
	LG20	8301533	8304351	LG42	51361492	51379896	color=chr10
	LG20	10690212	10692231	LG42	52129739	52134036	color=chr10
	LG20	14541376	14543062	LG42	53683375	53686306	color=chr10
	LG20	15549973	15556379	LG42	55943466	55947841	color=chr10
	LG20	20024869	20034721	LG42	61030913	61038955	color=chr10
	LG20	20518366	20527106	LG42	64924324	64926916	color=chr10
	LG20	25257040	25265101	LG42	65502462	65522986	color=chr10
	LG20	28866899	28871378	LG42	69255843	69261074	color=chr10
	LG20	30515800	30518792	LG42	69707792	69709338	color=chr10
	LG24	21776323	21780553	LG43	34780961	34790159	color=chr11
	LG24	22103356	22115036	LG43	34714623	34738512	color=chr11
	LG24	23275475	23286274	LG43	34312156	34323431	color=chr11
	LG24	25801674	25810012	LG43	33181969	33199335	color=chr11
	LG24	25927995	25931384	LG43	29511138	29515516	color=chr11
	LG24	28900114	28902133	LG43	22310198	22311307	color=chr11
	LG24	30221683	30231134	LG43	22124856	22129254	color=chr11
	LG24	31216714	31221635	LG43	21532657	21534276	color=chr11
	LG25	29443542	29447703	LG29	2816499	2821721	color=chr29
	LG25	29458430	29460352	LG29	2810599	2816466	color=chr29
	LG25	29461646	29466830	LG29	2793141	2797532	color=chr29
	LG25	29467100	29469256	LG29	2781822	2789061	color=chr29
	LG25	29475679	29476857	LG29	2762688	2764322	color=chr29
	LG25	36776774	36781202	LG29	2319299	2325403	color=chr29
	LG25	36786487	36794192	LG29	2308134	2309924	color=chr29
	LG25	36794799	36799797	LG29	2297555	2301802	color=chr29
	LG25	36860102	36864227	LG29	2259779	2263241	color=chr29
	LG26	3149647	3173463	LG3	5197485	5211330	color=chr3
	LG26	5576021	5591287	LG3	6456410	6471469	color=chr3
	LG26	6550520	6551041	LG3	10044214	10058069	color=chr3
	LG26	6573641	6575979	LG3	10061923	10063345	color=chr3
	LG26	6648978	6669991	LG3	10113404	10126479	color=chr3
	LG26	11238610	11242678	LG3	11252562	11337534	color=chr3
	LG26	13734828	13740709	LG3	18235308	18237186	color=chr3
	LG26	16532158	16543371	LG3	19385017	19403695	color=chr3
	LG26	16548420	16568422	LG3	20622614	20712117	color=chr3
	LG26	3610458	3615429	LG43	40911400	40921910	color=chr11
	LG26	8254851	8270020	LG43	36899281	36902115	color=chr11
	LG26	13734828	13740709	LG43	35118424	35124372	color=chr11
	LG26	13863463	13865126	LG43	35097134	35098291	color=chr11
	LG26	14831735	14833832	LG43	28426502	28427813	color=chr11
	LG26	16929743	16940252	LG43	24615913	24623073	color=chr11
	LG26	20120577	20121218	LG43	23000285	23004926	color=chr11
	LG26	20121240	20122505	LG43	20101567	20137266	color=chr11
	LG26	20183656	20192505	LG43	16256438	16285757	color=chr11
	LG26	21053954	21067775	LG43	12968686	12969885	color=chr11
	LG26	21654460	21666161	LG43	10374062	10386887	color=chr11
	LG26	22342012	22363174	LG43	7363832	7364629	color=chr11
	LG26	27168024	27180761	LG43	4970876	4978698	color=chr11
	LG26	28473993	28497352	LG43	4302431	4307053	color=chr11
	LG27	20453470	20463886	LG3	54238528	54247994	color=chr3
	LG27	21809542	21812064	LG3	48844557	48851212	color=chr3
	LG27	22156462	22170331	LG3	47414532	47418752	color=chr3
	LG27	28422375	28425672	LG3	47084217	47094217	color=chr3
	LG27	29108788	29118565	LG3	45551287	45568001	color=chr3
	LG27	31688023	31697555	LG3	44955940	45006022	color=chr3
	LG27	32088653	32098656	LG3	44894462	44894972	color=chr3
	LG27	33133650	33136858	LG3	42072588	42080045	color=chr3
	LG27	34712880	34716780	LG3	40463743	40468872	color=chr3
	LG27	12584746	12588603	LG31	28073986	28077479	color=chr31
	LG27	16770737	16777458	LG31	28712626	28714219	color=chr31
	LG27	17953856	17971356	LG31	28845202	28856447	color=chr31
	LG27	18804002	18805836	LG31	30779003	30780834	color=chr31
	LG27	18831959	18835908	LG31	30796222	30799873	color=chr31
	LG27	18983227	18988641	LG31	30914298	30920857	color=chr31
	LG27	19031359	19036561	LG31	30940063	30949267	color=chr31
	LG27	12834837	12840100	LG32	43874763	43878540	color=chr32
	LG27	12853419	12855599	LG32	43858984	43860444	color=chr32
	LG27	12861272	12868252	LG32	43851004	43853363	color=chr32
	LG27	12880208	12888622	LG32	43825574	43829741	color=chr32
	LG27	15742724	15823611	LG32	39794163	39798057	color=chr32
	LG27	19365622	19378599	LG32	38627671	38658941	color=chr32
	LG27	24700677	24731724	LG32	31927307	31968854	color=chr32
	LG27	29945031	29948306	LG32	31483963	31492510	color=chr32
	LG27	34712880	34716780	LG32	24408066	24413532	color=chr32
	LG27	36037627	36043863	LG32	23605330	23608326	color=chr32
	LG27	39358478	39366579	LG32	21927702	21934696	color=chr32
	LG27	39367184	39378007	LG32	18154309	18155789	color=chr32
	LG29	4748892	4757599	LG32	18146270	18153889	color=chr32
	LG29	4765574	4766680	LG32	20954910	20956318	color=chr32
	LG29	4777893	4781543	LG32	20960245	20966954	color=chr32
	LG29	5203620	5209309	LG32	23544246	23586566	color=chr32
	LG29	5853035	5894416	LG32	29919739	29924534	color=chr32
	LG29	8061395	8090465	LG32	32017443	32018234	color=chr32
	LG29	9872904	9874208	LG32	39089159	39090459	color=chr32
	LG29	9909099	9919470	LG32	43347728	43349808	color=chr32
	LG29	10226525	10306971	LG32	44194253	44207775	color=chr32
	LG29	15341917	15345267	LG32	49104811	49109524	color=chr32
	LG29	21024451	21031853	LG32	50478648	50480072	color=chr32
	LG3	31235523	31245554	LG32	59915579	59927911	color=chr32
	LG3	31275008	31299851	LG32	59786736	59800864	color=chr32
	LG3	34490267	34493294	LG32	56865302	56897316	color=chr32
	LG3	36475379	36481048	LG32	56830403	56837671	color=chr32
	LG3	38938607	38950224	LG32	56563374	56602988	color=chr32
	LG3	39700154	39702342	LG32	54314359	54319094	color=chr32
	LG3	42209915	42211087	LG32	53399668	53400825	color=chr32
	LG3	43536004	43541753	LG32	52624089	52631868	color=chr32
	LG3	45551287	45568001	LG32	48900650	48901926	color=chr32
	LG3	47824791	47826318	LG32	48746337	48751162	color=chr32
	LG3	50579784	50580206	LG32	45041491	45045537	color=chr32
	LG3	53793282	53806962	LG32	43601826	43637070	color=chr32
	LG3	22242870	22251560	LG38	29953099	29955451	color=chr6
	LG3	22252806	22253404	LG38	29937056	29940097	color=chr6
	LG3	22283657	22308897	LG38	29886624	29892749	color=chr6
	LG3	23073707	23076315	LG38	29870104	29871516	color=chr6
	LG3	23091727	23104536	LG38	29859873	29865123	color=chr6
	LG3	23115661	23124661	LG38	29770549	29775716	color=chr6
	LG3	32204639	32216229	LG41	21588317	21592079	color=chr9
	LG3	34162257	34168791	LG41	16889916	16893248	color=chr9
	LG3	37437987	37439114	LG41	14229373	14230500	color=chr9
	LG3	37442449	37443576	LG41	13922572	13925622	color=chr9
	LG3	39192099	39195858	LG41	13152007	13158419	color=chr9
	LG3	41534798	41543092	LG41	12764009	12770128	color=chr9
	LG3	43390635	43406365	LG41	8083456	8105422	color=chr9
	LG3	44905609	44922467	LG41	7952010	7994761	color=chr9
	LG34	1050414	1073427	LG40	42421837	42464238	color=chr8
	LG34	4205655	4206780	LG40	40063882	40069886	color=chr8
	LG34	9526142	9529444	LG40	36216944	36217591	color=chr8
	LG34	10102225	10103610	LG40	30493305	30493940	color=chr8
	LG34	12815976	12851111	LG40	29872041	29890048	color=chr8
	LG34	14657875	14667974	LG40	28469843	28473264	color=chr8
	LG34	15123743	15168441	LG40	27468436	27482308	color=chr8
	LG34	18773013	18780985	LG40	21620563	21629323	color=chr8
	LG34	20394636	20396946	LG40	20644515	20648770	color=chr8
	LG38	2811514	2811924	LG38	2946024	2946434	color=chr6
	LG38	2835345	2835779	LG38	2982408	2982779	color=chr6
	LG38	2846502	2846874	LG38	2992478	2992849	color=chr6
	LG38	2868318	2868728	LG38	3121939	3122349	color=chr6
	LG38	2901837	2902208	LG38	3146259	3146630	color=chr6
	LG38	2931799	2932832	LG38	3148012	3148422	color=chr6
	LG38	2822641	2822949	LG38	3176555	3176926	color=chr6
	LG38	2836034	2836405	LG38	3146259	3146630	color=chr6
	LG38	2848740	2851687	LG38	3131283	3136349	color=chr6
	LG38	2946024	2946434	LG38	3121939	3122349	color=chr6
	LG38	2959152	2959523	LG38	3105305	3106297	color=chr6
	LG38	2994628	2996304	LG38	3020518	3021244	color=chr6
	LG38	2880087	2880454	LG44	32145925	32146353	color=chr12
	LG38	2901837	2902208	LG44	32161622	32161993	color=chr12
	LG38	2930672	2931789	LG44	32163406	32163816	color=chr12
	LG38	2944154	2944525	LG44	32367328	32367699	color=chr12
	LG38	2971240	2971713	LG44	32369037	32369510	color=chr12
	LG38	2996648	2999137	LG44	32593864	32595459	color=chr12
	LG38	3120177	3120545	LG44	32599788	32600159	color=chr12
	LG38	5910256	5914351	LG44	36833593	36834384	color=chr12
	LG38	2656225	2659167	LG44	32161002	32161578	color=chr12
	LG38	2801859	2802230	LG44	32161622	32161993	color=chr12
	LG38	2848740	2851687	LG44	32361417	32364534	color=chr12
	LG38	2931799	2932832	LG44	32369037	32369510	color=chr12
	LG38	2944154	2944525	LG44	32599788	32600159	color=chr12
	LG38	2959152	2959523	LG44	33714330	33715859	color=chr12
	LG38	2811514	2811924	LG44	32147775	32148185	color=chr12
	LG38	2959152	2959523	LG44	32161002	32161578	color=chr12
	LG38	2994628	2996304	LG44	32361417	32364534	color=chr12
	LG38	3120177	3120545	LG44	32367328	32367699	color=chr12
	LG38	3121939	3122349	LG44	32369037	32369510	color=chr12
	LG38	3131283	3136349	LG44	32593864	32595459	color=chr12
	LG40	25802726	25825083	LG40	41140135	41178300	color=chr8
	LG40	26507609	26508598	LG40	39852674	39856793	color=chr8
	LG40	28555621	28556409	LG40	36721659	36722492	color=chr8
	LG40	29981904	29982695	LG40	30339729	30340043	color=chr8
	LG40	30005613	30006558	LG40	30337657	30338759	color=chr8
	LG40	30021512	30022573	LG40	30327786	30328864	color=chr8
	LG40	30023006	30023795	LG40	30192638	30193427	color=chr8
	LG40	30065021	30065810	LG40	30182157	30182946	color=chr8
	LG40	30090462	30090783	LG40	30159909	30161914	color=chr8
	LG40	30094452	30106122	LG40	30113802	30120509	color=chr8
	LG42	16331485	16348322	LG42	27276111	27295361	color=chr10
	LG42	16900759	16904475	LG42	24212376	24222807	color=chr10
	LG42	20515147	20515684	LG42	20641249	20641956	color=chr10
	LG42	20526596	20527303	LG42	20630207	20630674	color=chr10
	LG42	20542545	20543192	LG42	20622063	20622452	color=chr10
	LG42	20546965	20547786	LG42	20618254	20619075	color=chr10
	LG42	20553188	20554255	LG42	20613880	20615010	color=chr10
	LG42	51428779	51435520	LG42	61635883	61637015	color=chr10
	LG42	55935632	55937305	LG42	56062822	56067953	color=chr10
	LG42	55943466	55947841	LG42	56021133	56025273	color=chr10
	LG42	55948524	55952776	LG42	56016915	56020018	color=chr10
	LG42	55961816	55962782	LG42	56005319	56006782	color=chr10
	LG42	55968487	55975701	LG42	55992989	55995427	color=chr10

[truncated: 6 more sheets: Fig.1b, Fig.1c, Fig.2a, Fig.2b, Fig.2c, Fig.6b]
